# Supplementary material for: 2-Bromo-4-chloro-6-[(E)-p-tolyl­imino­meth­yl]phenol
Source: Acta Crystallogr Sect E Struct Rep Online. 2009 Feb 11;65(Pt 3):o513. doi: 10.1107/S1600536809003912 (PMC2968479; doi:10.1107/S1600536809003912)
Supplement: Supplementary file 2 [file e-65-0o513-Isup2.hkl]

# 
# h,k,l, Fc-squared, Fo-squared, sigma(Fo-squared) and status flag 
# 
data_I
_shelx_title ' 081127b in P-1' 
_shelx_refln_list_code          4 
_shelx_F_calc_maximum      172.85 
_exptl_crystal_F_000       324.00 
_reflns_d_resolution_high  0.8406 
 
loop_ 
 _symmetry_equiv_pos_as_xyz 
 'x, y, z' 
 '-x, -y, -z' 
 
_cell_length_a     8.1354 
_cell_length_b     8.6844 
_cell_length_c    11.3740 
_cell_angle_alpha  76.040 
_cell_angle_beta   73.652 
_cell_angle_gamma  62.458 
 
_shelx_F_squared_multiplier     1.000 
 
loop_ 
 _refln_index_h 
 _refln_index_k 
 _refln_index_l 
 _refln_F_squared_calc 
 _refln_F_squared_meas 
 _refln_F_squared_sigma 
 _refln_observed_status 
   1   0   0     1125.48     1187.78     33.01 o 
   2   0   0      226.06      255.03      5.85 o 
   3   0   0      429.46      474.26     10.38 o 
   4   0   0      224.24      238.69      6.92 o 
   5   0   0       80.69       94.37      9.03 o 
   6   0   0       21.92       25.81      7.76 o 
   7   0   0        0.83        3.38     15.71 o 
   8   0   0        2.94       16.11     19.70 o 
  -7   1   0        9.76        0.26     10.01 o 
  -6   1   0       50.65       43.66      8.92 o 
  -5   1   0       98.33      116.68      9.43 o 
  -4   1   0     1820.24     1901.45     88.38 o 
  -3   1   0     1912.28     1995.10     51.21 o 
  -2   1   0      181.96      218.88      8.01 o 
  -1   1   0     2168.63     2252.38     55.92 o 
   0   1   0     3030.96     2902.61     83.41 o 
   1   1   0     1540.23     1372.17     30.94 o 
   2   1   0        2.53        3.11      2.53 o 
   3   1   0      671.06      663.39     16.05 o 
   4   1   0      602.62      608.80     13.48 o 
   5   1   0      184.44      180.64      6.84 o 
   6   1   0       28.42       19.73      9.58 o 
   7   1   0      103.42       92.68     17.65 o 
   8   1   0        0.47       -6.23     17.95 o 
  -7   2   0        0.19        5.01     11.78 o 
  -6   2   0        0.10        2.19      9.15 o 
  -5   2   0       63.12       76.26      9.46 o 
  -4   2   0      227.37      248.26     12.48 o 
  -3   2   0      144.09      143.28      8.77 o 
  -2   2   0       20.78       26.68      4.43 o 
  -1   2   0       99.70      139.27      4.13 o 
   0   2   0     5338.10     5535.03    120.86 o 
   1   2   0     6683.57     7071.77    153.70 o 
   2   2   0    11903.33    13573.64    294.80 o 
   3   2   0     2405.13     2577.32     57.45 o 
   4   2   0     1329.49     1333.11     31.03 o 
   5   2   0       14.19       15.09      4.10 o 
   6   2   0        3.04        0.66      4.38 o 
   7   2   0        1.35       -6.57     14.54 o 
   8   2   0        9.81       -0.70     17.22 o 
   9   2   0        4.64      -18.96     20.57 o 
  -6   3   0       26.75       21.40     11.36 o 
  -5   3   0       70.48       55.51     10.45 o 
  -4   3   0      218.79      214.59     13.00 o 
  -3   3   0      912.08      874.56     32.64 o 
  -2   3   0       22.16       32.48      5.94 o 
  -1   3   0     4321.69     5095.95    117.71 o 
   0   3   0     1238.59     1270.13     31.00 o 
   1   3   0     1105.12     1052.02     31.17 o 
   2   3   0        1.22        1.05      2.68 o 
   3   3   0      150.48      159.10      6.60 o 
   4   3   0       26.42       23.17      2.51 o 
   5   3   0       78.74       75.84      8.84 o 
   6   3   0       39.60       53.69      9.01 o 
   7   3   0        3.09        3.05      9.11 o 
   8   3   0        6.65      -25.16     17.02 o 
   9   3   0       11.13      -12.36     20.63 o 
  -6   4   0       13.12       31.43     13.64 o 
  -5   4   0        0.34        6.68     10.98 o 
  -4   4   0      131.03      147.14     12.94 o 
  -3   4   0      200.54      199.48     13.19 o 
  -2   4   0        7.68        6.26      6.94 o 
  -1   4   0      119.41       97.98      6.92 o 
   0   4   0       21.82       43.29      4.16 o 
   1   4   0     1751.28     1854.87     42.88 o 
   2   4   0      140.72      130.74      6.49 o 
   3   4   0      286.00      316.83     10.84 o 
   4   4   0       41.23       32.11      4.96 o 
   5   4   0        9.23        2.36      7.20 o 
   6   4   0       56.60       40.97      9.98 o 
   7   4   0        8.15        5.16      9.61 o 
   9   4   0        1.89      -29.19     19.46 o 
  -5   5   0        0.04        2.72     12.47 o 
  -4   5   0        0.72       -1.88     15.22 o 
  -3   5   0      605.81      589.27     33.40 o 
  -2   5   0      405.65      402.56     25.39 o 
  -1   5   0      126.61      127.52     13.70 o 
   0   5   0      817.38      812.21     27.20 o 
   1   5   0       13.94       29.56      4.82 o 
   2   5   0        5.55        2.99      4.48 o 
   3   5   0      217.47      244.45     10.32 o 
   4   5   0       26.07       27.63      5.95 o 
   5   5   0       31.96       41.60      9.48 o 
   6   5   0       84.16       87.63     12.86 o 
   7   5   0        1.65        3.35      9.45 o 
   8   5   0        2.41       -6.93      9.95 o 
  -4   6   0       87.84       81.60     22.41 o 
  -3   6   0      170.32      177.93     22.58 o 
  -2   6   0       33.83       32.09     14.00 o 
  -1   6   0      158.42      177.10     19.83 o 
   0   6   0       51.01       67.61      8.47 o 
   1   6   0       13.41       20.23      5.33 o 
   2   6   0      426.73      437.74     14.53 o 
   3   6   0       44.95       48.08      6.92 o 
   4   6   0       47.21       45.41      7.08 o 
   5   6   0      120.24      130.27     13.70 o 
   6   6   0        5.16       -7.20     11.02 o 
   7   6   0        1.30        6.70     10.89 o 
   8   6   0        2.96       -3.82     13.06 o 
   9   6   0        8.06       -7.03     13.23 o 
  -3   7   0        0.67      -27.23     18.69 o 
  -2   7   0      104.54       90.88     19.39 o 
  -1   7   0       12.40        1.47     14.54 o 
   0   7   0      257.09      218.23     22.21 o 
   1   7   0      367.81      354.77     14.12 o 
   2   7   0       13.04       13.19      6.63 o 
   3   7   0        0.36       -1.37      6.75 o 
   4   7   0       30.36       35.85      8.20 o 
   5   7   0        1.24       -7.00     11.12 o 
   6   7   0        1.99        4.19     12.80 o 
   7   7   0        1.04       -2.81     11.59 o 
   8   7   0        6.81        4.42     13.06 o 
  -1   8   0       37.79       15.41     18.29 o 
   0   8   0      155.38      147.12     20.37 o 
   1   8   0        0.62       -9.25     14.47 o 
   2   8   0        0.41       -2.46      7.33 o 
   3   8   0       32.24       41.28      9.97 o 
   4   8   0        1.32      -16.63     11.09 o 
   5   8   0       82.88       97.51     15.81 o 
   6   8   0       16.01        6.97     14.91 o 
   7   8   0        0.77        3.28     13.73 o 
   8   8   0        4.42       -1.31     14.54 o 
   0   9   0        0.31      -11.72     18.26 o 
   1   9   0       11.31       -7.13     16.15 o 
   2   9   0       26.00       26.63     15.74 o 
   3   9   0       21.63       13.93     10.35 o 
   4   9   0       21.11        8.04     13.77 o 
   5   9   0        3.35       -5.66     14.84 o 
   6   9   0        2.20       -5.56     16.25 o 
   7   9   0        0.67      -17.55     15.11 o 
   4  10   0        1.91      -21.40     14.27 o 
  -6  -9   1        5.68        9.01     14.57 o 
  -5  -9   1        6.06        4.32     13.26 o 
  -4  -9   1        2.43       -4.49     12.80 o 
  -3  -9   1        0.50       -7.03     11.29 o 
  -2  -9   1       28.94       48.67     17.72 o 
  -1  -9   1       47.68       49.61     17.82 o 
  -7  -8   1        2.64       -0.33     15.34 o 
  -6  -8   1        2.12       -5.06     13.97 o 
  -5  -8   1       23.06       14.54     13.37 o 
  -4  -8   1       12.77       -7.91      9.81 o 
  -3  -8   1        4.58        2.58     10.05 o 
  -2  -8   1      168.73      152.13     11.96 o 
  -1  -8   1      205.87      215.05     22.74 o 
   0  -8   1       77.87       68.70     17.45 o 
   1  -8   1       15.33        9.28     17.95 o 
  -8  -7   1        9.65       -4.66     14.87 o 
  -7  -7   1        0.06       -7.70     13.20 o 
  -6  -7   1        1.91        7.74     10.89 o 
  -5  -7   1       33.01       55.00     12.13 o 
  -4  -7   1       45.57       53.46     11.82 o 
  -3  -7   1        2.37        0.92      6.70 o 
  -2  -7   1        5.33        9.95      5.87 o 
  -1  -7   1       40.90       51.15      7.75 o 
   0  -7   1        1.73        4.92     12.03 o 
   1  -7   1       23.70       17.59     14.17 o 
   2  -7   1      120.46      118.18     20.00 o 
   3  -7   1       68.65       32.73     19.26 o 
  -8  -6   1        2.46        4.05     13.30 o 
  -7  -6   1        0.95        5.36     10.89 o 
  -6  -6   1        2.68        1.37     10.75 o 
  -5  -6   1       19.49       25.83     10.55 o 
  -4  -6   1       21.74       19.46      8.34 o 
  -3  -6   1      397.86      389.24     26.18 o 
  -2  -6   1       66.57       71.79      6.83 o 
  -1  -6   1      607.21      586.64     29.38 o 
   0  -6   1       12.60       10.35      5.44 o 
   1  -6   1      662.88      666.88     33.83 o 
   2  -6   1       68.29       60.03     15.78 o 
   3  -6   1        1.49      -14.67     14.91 o 
   4  -6   1        0.15      -10.69     18.26 o 
  -8  -5   1       12.05       -9.98     11.66 o 
  -7  -5   1       70.24       36.78     12.03 o 
  -6  -5   1      178.68      195.55     15.51 o 
  -5  -5   1      176.24      184.63     14.20 o 
  -4  -5   1      139.31      155.31      8.32 o 
  -3  -5   1      609.95      593.58     39.36 o 
  -2  -5   1       68.96       77.43      5.71 o 
  -1  -5   1      275.98      312.28     10.76 o 
   0  -5   1       67.07       72.68      5.87 o 
   1  -5   1        5.36        6.97      9.08 o 
   2  -5   1       57.78       62.14     12.93 o 
   3  -5   1       67.35       94.09     15.74 o 
   4  -5   1       33.18       26.13     16.08 o 
   5  -5   1       24.25       26.03     13.46 o 
  -9  -4   1        0.42      -26.13     17.42 o 
  -7  -4   1        0.16       -9.75      9.71 o 
  -6  -4   1       36.13       45.22      9.08 o 
  -5  -4   1      155.02      151.94     12.23 o 
  -4  -4   1      202.26      191.95     20.80 o 
  -3  -4   1        1.90        0.38      3.45 o 
  -2  -4   1       77.47       73.62     10.00 o 
  -1  -4   1     3237.66     3756.66    114.63 o 
   0  -4   1     1947.33     2152.43     48.93 o 
   1  -4   1       67.86       68.79      4.87 o 
   2  -4   1     1185.15     1285.40     50.88 o 
   3  -4   1       81.33       72.97     16.26 o 
   4  -4   1       50.49       37.37     10.15 o 
   5  -4   1        3.56       11.87     11.04 o 
   6  -4   1        0.76        4.99     12.47 o 
  -9  -3   1        0.58      -29.80     19.86 o 
  -8  -3   1        2.14      -12.93     17.52 o 
  -7  -3   1        1.69        1.31      8.94 o 
  -6  -3   1       31.33       23.21      8.34 o 
  -5  -3   1      289.59      274.84     13.93 o 
  -4  -3   1     6405.55     6805.08    149.58 o 
  -3  -3   1      165.21      151.18      8.46 o 
  -2  -3   1     2344.80     2387.52    101.93 o 
  -1  -3   1      244.50      263.52     13.55 o 
   0  -3   1      162.46      156.64      5.89 o 
   1  -3   1      160.16      177.86     14.97 o 
   2  -3   1      214.91      203.14     12.72 o 
   3  -3   1      260.56      277.27     13.35 o 
   4  -3   1      153.38      149.15     11.86 o 
   5  -3   1       23.10       17.80      9.19 o 
   6  -3   1       82.46       93.36     13.13 o 
  -8  -2   1       25.98       12.59     18.72 o 
  -7  -2   1       17.15        9.88     13.67 o 
  -6  -2   1       55.41       55.93      8.27 o 
  -5  -2   1      310.18      317.88     12.59 o 
  -4  -2   1       22.91       31.97      3.50 o 
  -3  -2   1      237.46      238.02      5.37 o 
  -2  -2   1     3041.56     2955.23    132.43 o 
  -1  -2   1     2277.27     2499.25    130.32 o 
   0  -2   1     2071.83     2307.68     50.89 o 
   1  -2   1        4.95        9.93      1.91 o 
   2  -2   1     2675.32     2820.08     53.38 o 
   3  -2   1     2300.26     2401.39     61.93 o 
   4  -2   1       33.53       36.51      7.35 o 
   5  -2   1      150.48      127.22     10.40 o 
   6  -2   1        3.90        5.69      9.02 o 
   7  -2   1       25.66       44.53     12.40 o 
  -8  -1   1        0.03      -14.37     16.21 o 
  -7  -1   1       10.24       18.02     15.71 o 
  -6  -1   1       69.97       74.76     15.14 o 
  -5  -1   1       35.03       41.52      4.28 o 
  -4  -1   1      342.56      318.93      8.31 o 
  -3  -1   1      734.37      788.71     18.67 o 
  -2  -1   1    29875.83    32717.76    714.92 o 
  -1  -1   1     4599.63     5117.57    145.51 o 
   0  -1   1     3156.47     3461.45     75.51 o 
   1  -1   1      203.70      280.41      9.51 o 
   2  -1   1      482.51      491.57     10.49 o 
   3  -1   1      345.47      323.83     11.51 o 
   4  -1   1      292.60      272.79     11.82 o 
   5  -1   1       43.66       54.80      7.30 o 
   6  -1   1        9.06       12.05      7.93 o 
   7  -1   1       44.55       58.84     11.26 o 
   8  -1   1        7.88       -3.28     19.93 o 
  -8   0   1        3.58       -6.30     20.60 o 
  -7   0   1        5.16       -0.74     16.61 o 
  -6   0   1       99.90       99.56      9.36 o 
  -5   0   1      838.44      868.49     26.11 o 
  -4   0   1      188.94      199.18      6.39 o 
  -3   0   1       15.32       16.29      2.26 o 
  -2   0   1      709.87      710.30     14.10 o 
  -1   0   1     2150.35     1992.07     37.19 o 
   0   0   1      227.20      292.11      6.87 o 
   1   0   1      129.99      115.85      3.04 o 
   2   0   1      199.83      188.76      6.64 o 
   3   0   1     2181.67     2225.66     56.14 o 
   4   0   1      748.00      772.39     22.31 o 
   5   0   1      127.22      123.27      8.86 o 
   6   0   1      124.40      114.76     14.79 o 
   7   0   1        0.71       -2.89      7.91 o 
   8   0   1        1.60      -23.28     18.09 o 
  -7   1   1        2.10        0.00     18.59 o 
  -6   1   1       42.61       58.46      9.55 o 
  -5   1   1       47.72       65.42      8.39 o 
  -4   1   1       57.96       64.69      6.93 o 
  -3   1   1      224.75      233.19      9.88 o 
  -2   1   1      307.48      303.49      6.81 o 
  -1   1   1     6695.26     7425.02    137.38 o 
   0   1   1      822.17      756.20     16.13 o 
   1   1   1       26.68       33.98      1.68 o 
   2   1   1     6901.92     7331.49    248.51 o 
   3   1   1      993.49     1026.23     37.55 o 
   4   1   1      261.85      237.65      9.96 o 
   5   1   1       52.30       53.39      6.45 o 
   6   1   1       19.61       13.73      6.64 o 
   7   1   1       31.48       40.53      8.37 o 
   8   1   1       23.69       36.08     17.99 o 
  -7   2   1       49.02       46.49     21.14 o 
  -6   2   1        6.21       21.80     10.69 o 
  -5   2   1      145.44      159.95     12.76 o 
  -4   2   1      283.62      294.82     13.65 o 
  -3   2   1      294.70      337.47     13.23 o 
  -2   2   1      326.19      367.42     12.73 o 
  -1   2   1     3877.22     4016.25    146.77 o 
   0   2   1     1197.25     1034.54     38.05 o 
   1   2   1        0.99        3.38      2.85 o 
   2   2   1      218.08      255.21     10.89 o 
   3   2   1      130.86       85.78      6.77 o 
   4   2   1     1089.61     1095.27     40.40 o 
   5   2   1      147.29      154.25     11.69 o 
   6   2   1       98.41       92.70      6.02 o 
   7   2   1        6.03        2.40      8.98 o 
   8   2   1        4.62        0.03     16.58 o 
   9   2   1        0.48       12.26     20.60 o 
  -6   3   1        7.76       24.18     11.51 o 
  -5   3   1      208.13      226.82     16.32 o 
  -4   3   1       38.28       49.14      9.08 o 
  -3   3   1       15.84       14.41      8.47 o 
  -2   3   1      280.52      325.94     31.89 o 
  -1   3   1      199.10      182.28      8.94 o 
   0   3   1     1450.06     1349.58     49.61 o 
   1   3   1     1224.22     1141.83     42.67 o 
   2   3   1      425.44      449.39     18.89 o 
   3   3   1     1382.38     1587.87     56.31 o 
   4   3   1       84.29       77.34      4.17 o 
   5   3   1       40.79       37.70      5.02 o 
   6   3   1        3.01        2.01      4.81 o 
   7   3   1       15.96        3.28      8.81 o 
   8   3   1        1.21      -23.65     16.01 o 
   9   3   1        6.53       14.50     21.34 o 
  -6   4   1        2.47        8.39     13.80 o 
  -5   4   1       87.44       78.55     13.47 o 
  -4   4   1      303.81      276.09     24.35 o 
  -3   4   1      190.74      186.12     13.66 o 
  -2   4   1      138.79      160.48     11.55 o 
  -1   4   1      312.16      258.83     10.17 o 
   0   4   1     1498.38     1510.83     35.52 o 
   1   4   1       76.73      102.23     10.69 o 
   2   4   1      169.73      177.33     12.43 o 
   3   4   1      266.74      244.73     13.80 o 
   4   4   1      415.72      435.05     19.76 o 
   5   4   1      173.64      189.57      9.17 o 
   6   4   1        0.46       -0.72      3.29 o 
   7   4   1       78.99       60.83     11.22 o 
   9   4   1       19.11      -19.06     21.20 o 
  -5   5   1       65.26       63.97     21.81 o 
  -4   5   1      172.09      177.71     16.23 o 
  -3   5   1       31.85       16.76      9.99 o 
  -2   5   1       97.06      124.24     15.74 o 
  -1   5   1       10.08        1.67      9.21 o 
   0   5   1      472.48      474.49     14.36 o 
   1   5   1     1213.76     1238.64     30.59 o 
   2   5   1      118.19      148.45     14.39 o 
   3   5   1      908.11      998.55     26.30 o 
   4   5   1      336.80      348.58     13.05 o 
   5   5   1        0.98        0.59      9.14 o 
   6   5   1      153.02      139.88     14.74 o 
   7   5   1       19.29       11.09     11.25 o 
   8   5   1        4.48        7.17      9.81 o 
  -4   6   1       10.86       -6.30     20.13 o 
  -3   6   1       12.27        7.74     17.62 o 
  -2   6   1        0.13       -5.49     13.47 o 
  -1   6   1      432.76      409.93     27.00 o 
   0   6   1      550.98      503.11     15.76 o 
   1   6   1      122.68      126.80      8.18 o 
   2   6   1      231.89      232.28     11.09 o 
   3   6   1      105.47      112.08      9.26 o 
   4   6   1       31.25       36.00      7.47 o 
   5   6   1       10.26       11.07      7.11 o 
   6   6   1        1.74      -16.18     11.66 o 
   7   6   1        0.13       -1.37     12.56 o 
   8   6   1       10.78      -12.06     10.62 o 
   9   6   1        0.03      -17.64     11.76 o 
  -3   7   1       12.30       -8.94     20.23 o 
  -2   7   1      119.68       87.59     20.90 o 
  -1   7   1       37.53       31.32     16.18 o 
   0   7   1        4.96        0.94     12.29 o 
   1   7   1       43.95       52.23      7.49 o 
   2   7   1       78.25       79.08      8.59 o 
   3   7   1       78.23       82.40      9.11 o 
   4   7   1      224.47      238.16     13.23 o 
   5   7   1       77.33       89.77     16.45 o 
   6   7   1       15.59       24.25     14.64 o 
   7   7   1        2.76      -18.39     12.26 o 
   8   7   1       45.19       13.70     13.70 o 
   9   7   1        8.01        4.62     14.97 o 
  -1   8   1        1.45      -25.78     17.18 o 
   0   8   1      135.84      111.88     19.83 o 
   1   8   1       31.49       34.84     16.45 o 
   2   8   1       21.66        7.22     15.27 o 
   3   8   1       62.07       69.94     11.64 o 
   4   8   1        0.92       -1.65      8.49 o 
   5   8   1       14.54        5.90     13.13 o 
   6   8   1        5.39      -19.13     15.14 o 
   7   8   1        0.03       -6.67     14.27 o 
   8   8   1        0.02      -12.19     16.01 o 
   0   9   1        3.96       -9.78     18.56 o 
   1   9   1        1.04      -23.06     15.37 o 
   2   9   1        0.02      -21.20     14.14 o 
   3   9   1        2.37       -6.93      8.83 o 
   4   9   1       15.16       16.85     11.61 o 
   5   9   1       25.89       39.46     17.92 o 
   6   9   1       26.95       14.40     18.42 o 
   7   9   1       21.68       35.51     20.20 o 
   3  10   1        7.11       -2.31     16.55 o 
   4  10   1       12.17       -7.67     14.20 o 
   5  10   1        0.40       -6.13     16.92 o 
  -6  -9   2        0.06       -2.71     15.68 o 
  -5  -9   2        5.08       11.99     14.91 o 
  -4  -9   2        2.85       -2.78     12.80 o 
  -3  -9   2      122.26      100.39     15.34 o 
  -1  -9   2       19.20       27.47     18.36 o 
  -7  -8   2       13.46       16.95     15.41 o 
  -6  -8   2        0.07      -12.03     13.30 o 
  -5  -8   2        5.16       11.52     13.16 o 
  -4  -8   2        1.07        3.75     11.56 o 
  -3  -8   2        0.98       -2.85     10.35 o 
  -2  -8   2        2.77        4.25      7.63 o 
  -1  -8   2        0.18        8.27     13.13 o 
   0  -8   2        0.22        7.87     16.55 o 
   1  -8   2       61.49       63.17     18.89 o 
  -8  -7   2       12.48        7.77     15.71 o 
  -7  -7   2        0.18       -1.14     13.57 o 
  -6  -7   2        0.38      -14.82      9.88 o 
  -5  -7   2      120.28      120.15     14.94 o 
  -4  -7   2       31.13       36.98     10.12 o 
  -3  -7   2       63.08       73.59     10.52 o 
  -2  -7   2      188.52      190.26     23.08 o 
  -1  -7   2       43.39       42.41      7.52 o 
   0  -7   2       74.83       93.15     15.27 o 
   1  -7   2        7.95        5.86     15.48 o 
   2  -7   2        6.55        0.13     15.81 o 
   3  -7   2       10.76        9.81     18.76 o 
  -8  -6   2      114.27       73.63     14.60 o 
  -7  -6   2        8.36        7.77     12.76 o 
  -6  -6   2       58.41       51.12     12.70 o 
  -5  -6   2       33.66       49.11     11.09 o 
  -4  -6   2        6.58        1.11      8.51 o 
  -3  -6   2      204.33      203.86     12.73 o 
  -2  -6   2       45.56       54.03      9.16 o 
  -1  -6   2        3.21       -0.14      4.88 o 
   0  -6   2        9.29        8.01      5.89 o 
   1  -6   2        3.15       -3.25     11.25 o 
   2  -6   2      218.70      226.44     22.68 o 
   3  -6   2       29.89       38.42     16.85 o 
   4  -6   2       68.07       52.59     19.76 o 
  -8  -5   2        7.64        7.13     12.90 o 
  -7  -5   2       49.40       44.95     11.69 o 
  -6  -5   2      161.61      151.61     14.50 o 
  -5  -5   2        9.09        5.36      7.74 o 
  -4  -5   2        5.36       -2.28      7.24 o 
  -3  -5   2      171.69      185.35      8.28 o 
  -2  -5   2      843.04      871.77     27.47 o 
  -1  -5   2      545.52      562.03     15.97 o 
   0  -5   2      211.37      229.46     12.96 o 
   1  -5   2      591.21      598.05     17.09 o 
   2  -5   2       16.64        7.24     10.95 o 
   3  -5   2        9.28        8.31     12.70 o 
   4  -5   2        0.71       10.95     14.24 o 
   5  -5   2        0.59      -23.62     16.45 o 
  -7  -4   2        0.59        6.50     10.15 o 
  -5  -4   2       16.06       17.89      7.37 o 
  -4  -4   2       20.42       17.52      6.30 o 
  -3  -4   2      106.88      133.78     12.86 o 
  -2  -4   2      466.40      466.20     12.92 o 
  -1  -4   2        5.09       11.69      4.54 o 
   0  -4   2       38.02       48.67      5.01 o 
   1  -4   2       75.60       80.64      5.68 o 
   2  -4   2      250.03      238.36     17.52 o 
   3  -4   2      274.64      258.96     20.00 o 
   4  -4   2       18.34       11.49     10.43 o 
   5  -4   2       68.65       87.77     12.81 o 
   6  -4   2       23.67       32.89     19.13 o 
  -8  -3   2        0.37       10.12     18.99 o 
  -7  -3   2       23.02        2.65     14.67 o 
  -6  -3   2        2.94        7.07      8.11 o 
  -5  -3   2        1.11        0.54      6.06 o 
  -4  -3   2     1035.40     1085.39     35.20 o 
  -3  -3   2      387.96      357.51     14.17 o 
  -2  -3   2      327.01      333.26      9.26 o 
  -1  -3   2     1122.61     1170.83     27.25 o 
   0  -3   2       20.68       26.12      3.08 o 
   1  -3   2     2368.47     2552.51     88.78 o 
   2  -3   2     1625.48     1688.85     39.07 o 
   3  -3   2        6.27        6.28      6.36 o 
   4  -3   2        4.54       -0.53      7.42 o 
   5  -3   2      128.71      112.45     11.58 o 
   6  -3   2       11.97       10.16     14.65 o 
  -8  -2   2       29.96       32.36     17.82 o 
  -7  -2   2        7.29        0.94     16.48 o 
  -6  -2   2        9.23       -0.62      7.97 o 
  -5  -2   2      332.57      331.05     14.64 o 
  -4  -2   2     1375.04     1385.57     71.87 o 
  -3  -2   2      157.95      147.32      8.31 o 
  -2  -2   2     4309.99     4531.58    129.90 o 
  -1  -2   2      703.99      653.87     15.54 o 
   0  -2   2       43.99       54.85      3.51 o 
   1  -2   2      514.16      550.21     13.64 o 
   2  -2   2      781.71      678.93     14.68 o 
   3  -2   2      405.86      406.62     19.99 o 
   4  -2   2       81.02       84.14      8.21 o 
   5  -2   2        8.49       11.43      7.25 o 
   6  -2   2        5.58       14.68      8.98 o 
   7  -2   2       16.15       19.45     11.09 o 
  -8  -1   2        0.02        4.96     19.39 o 
  -7  -1   2       57.28       77.41     18.93 o 
  -6  -1   2       23.70       46.06     14.81 o 
  -5  -1   2      104.36      120.59      7.58 o 
  -4  -1   2        0.49        2.54      2.70 o 
  -3  -1   2      733.05      721.70     17.25 o 
  -2  -1   2      378.09      479.10     15.74 o 
  -1  -1   2       13.50       19.16      2.75 o 
   0  -1   2      704.35      818.93     18.76 o 
   1  -1   2      384.90      338.87      8.75 o 
   2  -1   2     4340.48     4442.91     83.29 o 
   3  -1   2      752.04      794.87     22.51 o 
   4  -1   2      142.84      144.73     17.25 o 
   5  -1   2      177.42      169.53     10.80 o 
   6  -1   2       43.52       57.45      8.97 o 
   7  -1   2       51.42       43.74     10.11 o 
   8  -1   2       88.26       84.24     16.92 o 
  -8   0   2        0.48       -6.53     20.50 o 
  -7   0   2        9.10       11.66     18.12 o 
  -6   0   2       41.37       41.57     15.51 o 
  -5   0   2        1.14       -0.68      5.76 o 
  -4   0   2       41.18       40.28      3.68 o 
  -3   0   2      241.75      252.83      6.67 o 
  -2   0   2      377.72      385.85      8.39 o 
  -1   0   2     6013.05     6490.81    215.32 o 
   0   0   2     1423.87     1603.68     35.61 o 
   1   0   2     2799.69     3142.24     68.82 o 
   2   0   2     2619.33     2606.16     49.30 o 
   3   0   2      618.09      573.45     16.56 o 
   4   0   2        0.28       -1.20      3.93 o 
   5   0   2        5.18        2.84      5.36 o 
   6   0   2      136.12      154.80     11.49 o 
   7   0   2      155.11      186.80     21.94 o 
   8   0   2      103.15      106.72     14.86 o 
  -7   1   2        0.21       -2.28     16.88 o 
  -6   1   2       35.04       27.50     16.58 o 
  -5   1   2        7.23       12.70      7.30 o 
  -4   1   2      188.46      182.85     10.24 o 
  -3   1   2      878.68      945.73     28.76 o 
  -2   1   2     1576.85     1595.38     30.52 o 
  -1   1   2      273.45      231.69      5.64 o 
   0   1   2      744.96      778.92     15.42 o 
   1   1   2      290.93      328.43      6.15 o 
   2   1   2     1404.01     1352.39     47.90 o 
   3   1   2     3692.03     3793.99    130.77 o 
   4   1   2      185.37      204.15      9.37 o 
   5   1   2      163.91      153.24      9.29 o 
   6   1   2      294.18      279.98     13.18 o 
   7   1   2        6.45        3.27      7.86 o 
   8   1   2        0.10        5.70      9.65 o 
  -7   2   2       39.63       38.66     21.71 o 
  -6   2   2       37.78       51.15     11.28 o 
  -5   2   2        0.81        5.63      8.78 o 
  -4   2   2       98.29       96.58     10.52 o 
  -3   2   2      130.56      149.70      9.44 o 
  -2   2   2      174.24      142.71     11.14 o 
  -1   2   2     4211.62     4155.22     78.23 o 
   0   2   2      662.60      667.98     19.09 o 
   1   2   2     3124.78     3368.88    115.86 o 
   2   2   2     4141.52     4242.15     80.93 o 
   3   2   2      148.33      102.97      7.60 o 
   4   2   2        0.86        0.54      4.29 o 
   5   2   2       59.00       60.06      8.27 o 
   6   2   2       16.78       26.49      6.76 o 
   7   2   2      137.56      143.11     12.35 o 
   8   2   2        5.65        0.50     15.98 o 
   9   2   2        6.00       -3.48     19.56 o 
  -6   3   2       17.60       26.42     13.41 o 
  -5   3   2      119.49      127.97     14.54 o 
  -4   3   2       73.77       64.73      9.51 o 
  -3   3   2        0.87        0.06      6.74 o 
  -2   3   2     2111.22     2151.67     77.80 o 
  -1   3   2      582.50      560.43     18.22 o 
   0   3   2       21.00        1.78      5.33 o 
   1   3   2      314.81      274.14     14.04 o 
   2   3   2      192.74      179.37     10.52 o 
   3   3   2      807.27      794.37     30.31 o 
   4   3   2      671.16      614.89     13.85 o 
   5   3   2       47.46       53.06      7.44 o 
   6   3   2      509.46      450.56     22.14 o 
   7   3   2      223.82      181.79     16.18 o 
   8   3   2       19.55        2.61     17.38 o 
   9   3   2        4.04        6.40     20.27 o 
  -5   4   2        3.16       -6.56     11.30 o 
  -4   4   2       14.08       10.56     11.36 o 
  -3   4   2        6.17       -0.16      8.48 o 
  -2   4   2       40.28       36.00      8.18 o 
  -1   4   2     1027.07     1043.24     62.84 o 
   0   4   2     1811.39     1861.14     68.97 o 
   1   4   2      107.74      100.69     10.12 o 
   2   4   2     1811.86     1897.21     69.10 o 
   3   4   2      851.41      881.63     34.80 o 
   4   4   2      338.87      354.96     17.42 o 
   5   4   2       18.45       20.69      3.59 o 
   6   4   2       49.34       45.36      4.76 o 
   7   4   2       11.11       14.67      9.11 o 
   8   4   2       13.25       13.90      9.45 o 
   9   4   2       16.94      -23.82     21.27 o 
  -5   5   2        0.34       17.44     15.00 o 
  -4   5   2       40.35       50.38     13.69 o 
  -3   5   2        4.49       -5.05     10.68 o 
  -2   5   2      352.09      363.96     17.71 o 
  -1   5   2      854.86      784.29     36.58 o 
   0   5   2        7.49        2.24      8.24 o 
   1   5   2      263.06      264.82     17.82 o 
   2   5   2      378.32      383.77     21.17 o 
   3   5   2      130.13      112.08     12.46 o 
   4   5   2      238.92      250.65     16.08 o 
   5   5   2      149.62      161.72     14.27 o 
   6   5   2       17.76       -2.78     10.70 o 
   7   5   2       77.50       44.75     10.99 o 
   8   5   2        0.95      -14.57      9.71 o 
  -4   6   2        0.52        4.66     28.24 o 
  -3   6   2       21.38        6.50     18.12 o 
  -2   6   2       47.50       26.13     16.18 o 
  -1   6   2       22.48       31.69     13.16 o 
   0   6   2      248.47      217.19     19.93 o 
   1   6   2      121.14      134.81      8.85 o 
   2   6   2      145.89      155.93     17.49 o 
   3   6   2      951.49      974.68     41.90 o 
   4   6   2       51.26       52.29     10.75 o 
   5   6   2       24.95       13.76     14.00 o 
   6   6   2       50.72       48.00      8.59 o 
   7   6   2       55.14       36.48     14.57 o 
   8   6   2        0.75       -8.44     12.36 o 
   9   6   2        0.12      -14.84     11.56 o 
  -3   7   2       29.15      -13.70     21.57 o 
  -2   7   2       18.15      -15.14     16.48 o 
  -1   7   2      159.71      134.52     20.27 o 
   0   7   2      107.95       99.55     17.05 o 
   1   7   2       18.84       23.88      7.24 o 
   2   7   2      134.68      143.48     10.52 o 
   3   7   2        7.32        8.62      7.95 o 
   4   7   2       32.51       48.23     10.16 o 
   5   7   2        0.45       -1.01     14.69 o 
   6   7   2        0.35       -6.23     13.53 o 
   7   7   2       67.38       77.85     17.82 o 
   8   7   2       49.50       22.07     15.71 o 
   9   7   2        0.08       -9.48     13.90 o 
  -1   8   2       20.94        1.27     17.92 o 
   0   8   2        5.44      -22.06     14.70 o 
   1   8   2        7.89       -6.13     13.77 o 
   2   8   2        0.42       -0.56      7.76 o 
   3   8   2      178.78      187.78     20.00 o 
   4   8   2      426.97      468.79     19.67 o 
   5   8   2        4.73        1.99     11.54 o 
   6   8   2        4.28      -16.04     16.88 o 
   7   8   2       22.00       11.09     15.68 o 
   8   8   2       25.38        5.93     17.49 o 
   0   9   2       61.12       56.78     20.43 o 
   1   9   2        7.41        9.28     17.25 o 
   2   9   2       49.78       26.16     16.15 o 
   3   9   2       52.47       68.08     11.08 o 
   4   9   2       11.73        9.53     11.08 o 
   5   9   2       20.20        5.39     17.49 o 
   6   9   2       25.96       32.89     18.69 o 
   7   9   2        5.28       19.96     18.36 o 
   3  10   2        2.31        3.28     18.26 o 
   4  10   2       16.61        2.09     11.89 o 
   5  10   2        0.45       -1.57     17.35 o 
   6  10   2       95.27       79.32     21.27 o 
  -4  -9   3        2.58       -4.99     13.26 o 
  -3  -9   3        6.42       10.62     12.73 o 
  -6  -8   3        6.90        9.61     12.93 o 
  -5  -8   3        3.24        8.24     12.63 o 
  -4  -8   3       23.66       37.45     12.96 o 
  -3  -8   3        6.92       -0.10     10.69 o 
  -2  -8   3        0.07        2.01     10.18 o 
  -1  -8   3       10.76        3.58     12.93 o 
   0  -8   3        0.69       -8.71     14.54 o 
   1  -8   3        0.21        6.90     16.85 o 
  -7  -7   3        2.72        6.50     13.40 o 
  -6  -7   3        2.59        5.39     10.95 o 
  -5  -7   3       55.80       82.57     12.80 o 
  -4  -7   3       19.60       23.95     10.65 o 
  -3  -7   3        0.26       -7.17      9.04 o 
  -2  -7   3        1.13       -4.02      8.47 o 
  -1  -7   3       22.65       15.46      7.03 o 
   0  -7   3       49.20       62.44     15.31 o 
   1  -7   3      122.91      152.84     18.69 o 
   2  -7   3        6.13       -6.40     15.31 o 
  -8  -6   3       75.02       57.68     14.44 o 
  -7  -6   3        5.67        6.03     12.86 o 
  -6  -6   3        0.02       -5.49      9.65 o 
  -5  -6   3        0.00       -8.21      8.01 o 
  -4  -6   3       11.29       17.65      9.55 o 
  -3  -6   3      245.53      236.95     13.90 o 
  -2  -6   3       75.26       76.35      6.91 o 
  -1  -6   3      104.63      105.24      7.88 o 
   0  -6   3      107.12      109.03      8.53 o 
   1  -6   3       80.46       77.54     14.17 o 
   2  -6   3        8.16        8.34     14.34 o 
   3  -6   3        2.00        8.41     14.57 o 
   4  -6   3        8.95       -4.29     16.92 o 
  -8  -5   3       88.88       92.42     15.61 o 
  -7  -5   3        4.76       12.90     12.09 o 
  -6  -5   3       11.99       12.13     10.62 o 
  -5  -5   3        1.77       -3.99      8.64 o 
  -4  -5   3      119.53      116.17     10.42 o 
  -3  -5   3       13.18       17.12      7.37 o 
  -2  -5   3        0.99        4.93      4.13 o 
  -1  -5   3        5.27       10.03      4.62 o 
   0  -5   3        7.85        1.25      5.81 o 
   1  -5   3       80.87       95.31      8.19 o 
   2  -5   3       67.95       84.11     13.47 o 
   3  -5   3        0.12        4.12     12.03 o 
   4  -5   3      160.33      145.78     19.66 o 
   5  -5   3       41.93       43.04     17.85 o 
  -8  -4   3        1.10      -30.70     20.47 o 
  -7  -4   3        3.29       13.03     10.69 o 
  -6  -4   3      249.64      252.77     16.38 o 
  -5  -4   3       60.77       64.41     10.05 o 
  -4  -4   3        0.95       -1.34      5.96 o 
  -3  -4   3      132.27      121.39      9.08 o 
  -2  -4   3      600.09      602.57     15.98 o 
  -1  -4   3        7.52       13.30      3.63 o 
   0  -4   3     1237.34     1265.99     30.33 o 
   1  -4   3      541.25      588.66     18.21 o 
   2  -4   3       89.03       92.58     12.03 o 
   3  -4   3      250.23      244.69     19.90 o 
   4  -4   3       85.30       66.52     14.50 o 
   5  -4   3       34.67       35.51     15.21 o 
  -8  -3   3        0.01      -16.61     20.27 o 
  -7  -3   3       15.20        0.30     17.55 o 
  -6  -3   3       70.46       77.41     10.72 o 
  -5  -3   3      151.31      150.27     11.76 o 
  -4  -3   3      423.52      409.46     17.05 o 
  -3  -3   3      542.07      491.46     18.16 o 
  -2  -3   3      183.39      187.65      7.19 o 
  -1  -3   3       54.22       55.40      3.98 o 
   0  -3   3      441.08      396.88     11.34 o 
   1  -3   3      254.33      237.16     10.42 o 
   2  -3   3      381.42      395.22     15.78 o 
   3  -3   3      463.72      458.97     24.18 o 
   4  -3   3        7.87        7.67     10.33 o 
   5  -3   3      216.94      191.10     14.50 o 
   6  -3   3        8.34       20.67     14.74 o 
  -8  -2   3        5.86       -4.46     17.59 o 
  -7  -2   3       13.87      -12.43     16.98 o 
  -6  -2   3       30.54       35.81     17.05 o 
  -5  -2   3       87.51      101.90      9.31 o 
  -4  -2   3       96.67       91.65      8.34 o 
  -3  -2   3        4.10        3.28      4.12 o 
  -2  -2   3      347.82      361.46     13.40 o 
  -1  -2   3      666.29      736.90     17.60 o 
   0  -2   3      597.17      560.27     16.93 o 
   1  -2   3     3061.31     3286.39     72.90 o 
   2  -2   3      710.80      737.16     18.69 o 
   3  -2   3      248.88      238.78      8.22 o 
   4  -2   3      417.45      433.34     22.73 o 
   5  -2   3       25.57       24.30      8.15 o 
   6  -2   3      404.94      378.04     25.29 o 
   7  -2   3        1.92       16.48     14.00 o 
  -8  -1   3        6.10        2.01     21.14 o 
  -7  -1   3       13.18        8.68     15.81 o 
  -6  -1   3        0.90       -3.82     14.57 o 
  -5  -1   3       16.80       13.34      5.61 o 
  -4  -1   3        6.28        8.88      3.09 o 
  -3  -1   3     2204.06     2387.14     53.19 o 
  -2  -1   3      397.33      433.45     14.97 o 
  -1  -1   3       54.91       65.36      3.08 o 
   0  -1   3     2274.56     2474.09     54.81 o 
   1  -1   3     1857.96     1862.94     41.96 o 
   2  -1   3      157.26      119.50      4.78 o 
   3  -1   3      351.90      366.78      9.80 o 
   4  -1   3       23.30       19.62      5.23 o 
   5  -1   3      685.23      731.47     29.91 o 
   6  -1   3      741.98      731.64     24.43 o 
   7  -1   3       33.53       28.71     12.76 o 
   8  -1   3       13.58       25.19     14.74 o 
  -7   0   3        1.56       -9.81     18.69 o 
  -6   0   3      177.14      172.51     20.40 o 
  -5   0   3        2.54        0.10     12.06 o 
  -4   0   3      186.73      176.96      6.50 o 
  -3   0   3      251.68      241.75      6.77 o 
  -2   0   3      267.26      288.37      7.03 o 
  -1   0   3      287.39      351.53      7.87 o 
   0   0   3       72.50       94.47      6.03 o 
   1   0   3     4037.14     4081.97     89.54 o 
   2   0   3     6277.67     6929.03    129.06 o 
   3   0   3      339.09      363.73      9.18 o 
   4   0   3     1454.86     1499.87     39.58 o 
   5   0   3       69.48       69.68      6.93 o 
   6   0   3        9.03       17.72      7.18 o 
   7   0   3       51.92       85.98     10.46 o 
   8   0   3      110.21       82.33     16.41 o 
  -7   1   3        0.96       18.56     21.40 o 
  -6   1   3        4.65        2.38     16.85 o 
  -5   1   3       55.68       53.10      8.93 o 
  -4   1   3       46.66       47.33      7.01 o 
  -3   1   3      541.91      594.54     19.68 o 
  -2   1   3     1689.87     1839.78     35.38 o 
  -1   1   3       30.22       31.91      2.57 o 
   0   1   3     2934.49     3168.57     59.04 o 
   1   1   3     1466.70     1520.56     34.54 o 
   2   1   3      823.98      648.47     16.54 o 
   3   1   3        1.02        7.97      4.42 o 
   4   1   3       23.65       32.85      8.12 o 
   5   1   3      767.05      805.08     23.78 o 
   6   1   3      166.85      182.83     11.39 o 
   7   1   3       19.21       19.56      8.44 o 
   8   1   3      134.93      125.01     16.71 o 
  -6   2   3       21.60       21.37     19.80 o 
  -5   2   3      105.18      104.43     13.35 o 
  -4   2   3      242.62      276.68     14.35 o 
  -3   2   3      531.87      557.42     19.02 o 
  -2   2   3      719.61      716.12     15.70 o 
  -1   2   3        3.43        3.18      4.06 o 
   0   2   3       52.43       68.73      3.84 o 
   1   2   3      116.58       77.56      4.59 o 
   2   2   3     2589.67     2362.75     82.30 o 
   3   2   3     1424.94     1318.06     47.80 o 
   4   2   3      888.80      836.14     32.83 o 
   5   2   3     2065.62     2112.09     76.54 o 
   6   2   3       13.91       19.20      6.44 o 
   7   2   3       15.90       29.24      8.49 o 
   8   2   3        6.98       -6.33      9.04 o 
  -6   3   3        1.42      -16.25     21.10 o 
  -5   3   3        1.83        5.81     10.88 o 
  -4   3   3        2.53        2.88      9.42 o 
  -3   3   3       34.45       42.46      8.47 o 
  -2   3   3      821.46      820.17     25.47 o 
  -1   3   3      867.28      810.88     24.43 o 
   0   3   3      144.15      165.58      9.16 o 
   1   3   3     2733.87     2846.04    100.05 o 
   2   3   3      183.84      163.30     10.42 o 
   3   3   3      985.72      894.96     19.11 o 
   4   3   3      208.68      213.27      8.24 o 
   5   3   3      172.64      146.92     12.56 o 
   6   3   3       63.86       60.90      9.31 o 
   7   3   3       35.83       30.01     10.28 o 
   8   3   3        0.08       -4.76      9.17 o 
  -5   4   3       11.38       19.32     14.33 o 
  -4   4   3        0.05       -5.08     11.56 o 
  -3   4   3      301.87      280.84     16.79 o 
  -2   4   3      469.20      421.44     45.62 o 
  -1   4   3       68.15       45.86     14.09 o 
   0   4   3      327.16      342.13     19.96 o 
   1   4   3      564.55      515.21     24.32 o 
   2   4   3      856.47      822.31     33.43 o 
   3   4   3     1561.01     1659.55     60.76 o 
   4   4   3      415.19      447.41     20.57 o 
   5   4   3      525.17      451.34     11.73 o 
   6   4   3      193.37      197.54      8.15 o 
   8   4   3       10.95        2.61      8.61 o 
   9   4   3        5.02      -10.58     23.25 o 
  -4   5   3       30.76       31.58     19.36 o 
  -3   5   3       10.31        0.92     10.79 o 
  -2   5   3       94.78       90.58     11.58 o 
  -1   5   3      580.71      539.56     29.58 o 
   0   5   3      374.88      318.65     20.94 o 
   1   5   3      843.14      900.99     38.52 o 
   2   5   3     1270.03     1290.12     50.78 o 
   3   5   3      201.29      193.04     15.04 o 
   4   5   3       54.31       62.81      9.45 o 
   5   5   3      612.48      660.28     29.51 o 
   6   5   3       19.78       21.14      7.97 o 
   7   5   3        2.37        2.89      4.80 o 
   8   5   3        0.17      -10.35      9.51 o 
  -4   6   3        8.14        5.33     24.39 o 
  -3   6   3        8.55      -14.93     30.01 o 
  -2   6   3      220.89      154.82     21.07 o 
  -1   6   3      193.74      156.93     17.32 o 
   0   6   3       46.66       49.98     13.10 o 
   1   6   3      321.55      337.98     22.41 o 
   2   6   3      518.99      563.35     28.87 o 
   3   6   3        1.74       -2.01      8.88 o 
   4   6   3       22.70       24.75      9.81 o 
   5   6   3       92.97       92.45     12.39 o 
   6   6   3      499.69      561.13     28.51 o 
   8   6   3        3.06       -3.18     10.62 o 
   9   6   3        3.31       -8.54     10.92 o 
  -3   7   3       52.72       -4.12     21.81 o 
  -2   7   3        1.77      -24.57     16.38 o 
  -1   7   3        3.51      -10.65     14.57 o 
   0   7   3       35.29       33.83     14.70 o 
   1   7   3       78.87       94.26     12.38 o 
   2   7   3     1333.17     1375.90     56.58 o 
   3   7   3      317.36      383.70     25.19 o 
   4   7   3        5.62        9.08     11.02 o 
   5   7   3      154.93      157.13     18.09 o 
   6   7   3      120.80      127.79     16.48 o 
   7   7   3       11.04      -22.26     14.84 o 
   8   7   3        0.01      -16.51     12.93 o 
   9   7   3        0.01        1.47     12.53 o 
  -1   8   3      108.00       75.77     21.37 o 
   0   8   3        3.70        3.79     15.78 o 
   1   8   3      118.10      101.73     18.26 o 
   2   8   3      185.93      199.56     13.21 o 
   3   8   3       42.14       65.42     10.92 o 
   4   8   3      205.79      225.57     15.75 o 
   5   8   3       17.01        9.99     10.68 o 
   6   8   3       16.45       12.86     11.54 o 
   7   8   3        1.36       -5.66     18.09 o 
   8   8   3       15.89       -9.41     15.31 o 
   0   9   3        2.30       -7.77     18.72 o 
   1   9   3        6.35      -12.83     16.35 o 
   2   9   3       10.23       -2.71     15.27 o 
   3   9   3       33.51       52.32     16.10 o 
   4   9   3       66.54       67.01     12.87 o 
   5   9   3       97.81      113.58     13.82 o 
   6   9   3       87.10      100.05     23.78 o 
   7   9   3        1.81      -28.07     19.13 o 
   8   9   3        3.76       -2.81     17.42 o 
   3  10   3       25.02       26.63     20.10 o 
   4  10   3       25.04       25.76     12.62 o 
   5  10   3       25.12       25.69     13.56 o 
   6  10   3       59.79       51.75     23.41 o 
  -5  -8   4        1.35       -4.49     11.12 o 
  -4  -8   4        2.66        8.31     11.09 o 
  -3  -8   4        0.03        9.55     11.49 o 
  -2  -8   4        0.73        0.20     10.55 o 
   0  -8   4       53.41       53.53     18.05 o 
  -6  -7   4        1.26      -15.14     10.85 o 
  -5  -7   4        7.64        4.99     10.18 o 
  -4  -7   4       34.58       44.48     11.89 o 
  -3  -7   4        7.75        6.20      9.91 o 
  -2  -7   4        3.17        0.74      8.11 o 
  -1  -7   4       88.68       84.41     11.66 o 
   0  -7   4       29.03       20.06     13.93 o 
   1  -7   4        0.41        5.90     14.04 o 
   2  -7   4       38.51       50.55     17.92 o 
  -7  -6   4        2.75        2.04     13.33 o 
  -6  -6   4        5.00       -5.53     10.05 o 
  -5  -6   4        0.20       -0.64     10.02 o 
  -4  -6   4        0.90       13.53      8.68 o 
  -3  -6   4        9.01       17.18      8.88 o 
  -2  -6   4        1.24       -3.45      7.74 o 
  -1  -6   4       57.28       44.39      6.89 o 
   0  -6   4        9.59       25.48      7.12 o 
   1  -6   4      142.33      111.18     15.58 o 
   2  -6   4       13.97       37.38     14.34 o 
   3  -6   4      168.39      167.52     21.14 o 
  -7  -5   4        6.81        1.41     12.06 o 
  -6  -5   4        0.73       -9.21      9.21 o 
  -5  -5   4        0.15        6.16      8.44 o 
  -4  -5   4       39.45       49.84      8.71 o 
  -3  -5   4       79.98       92.22     10.25 o 
  -2  -5   4       13.84       10.99      7.03 o 
  -1  -5   4      342.49      340.79     11.94 o 
   0  -5   4      482.51      492.49     15.39 o 
   1  -5   4       46.55       51.73      8.81 o 
   2  -5   4      255.04      246.70     20.80 o 
   3  -5   4       11.50        9.41     13.10 o 
   4  -5   4       41.23       40.40     15.64 o 
  -8  -4   4       15.12      -33.76     22.51 o 
  -7  -4   4       58.41       60.60     13.10 o 
  -6  -4   4        3.07       -8.54      9.51 o 
  -5  -4   4       24.44       28.84      8.47 o 
  -4  -4   4      100.68      111.11     10.72 o 
  -3  -4   4       43.47       58.75      8.21 o 
  -2  -4   4       30.16       32.19      4.22 o 
  -1  -4   4        4.78        3.60      4.15 o 
   0  -4   4       63.17       72.24      5.87 o 
   1  -4   4      989.51     1055.83     26.55 o 
   2  -4   4      498.23      452.17     14.85 o 
   3  -4   4       93.13      104.74     14.27 o 
   4  -4   4      305.37      289.48     23.18 o 
   5  -4   4        0.75        5.19     14.50 o 
  -8  -3   4        4.16      -28.34     18.89 o 
  -7  -3   4       10.48        0.84     20.00 o 
  -6  -3   4       26.19       17.12      9.38 o 
  -5  -3   4        2.05        3.35      7.00 o 
  -4  -3   4        1.02       -2.71      6.46 o 
  -3  -3   4      187.79      174.08     10.05 o 
  -2  -3   4      214.03      217.21      7.57 o 
  -1  -3   4      261.86      249.28      8.34 o 
   0  -3   4     1721.70     1823.51     42.07 o 
   1  -3   4      103.31       96.27      6.13 o 
   2  -3   4      287.98      315.61     11.26 o 
   3  -3   4       14.33       16.88      9.18 o 
   4  -3   4     1161.27     1182.80     49.54 o 
   5  -3   4       36.94       67.66     14.84 o 
   6  -3   4       19.75       15.04     14.14 o 
  -7  -2   4        0.15       -4.42     16.51 o 
  -6  -2   4       30.33       27.32     10.65 o 
  -5  -2   4      109.88      108.28     13.93 o 
  -4  -2   4      127.14      123.10      8.91 o 
  -3  -2   4      197.15      209.22     10.89 o 
  -2  -2   4       32.98       38.59      5.12 o 
  -1  -2   4      923.06      926.74     22.04 o 
   0  -2   4      541.44      537.72     14.03 o 
   1  -2   4     1255.58     1353.30     31.71 o 
   2  -2   4      216.86      223.72      8.61 o 
   3  -2   4      163.65      157.74      8.91 o 
   4  -2   4     1493.95     1522.82     59.32 o 
   5  -2   4      689.77      726.24     34.74 o 
   6  -2   4       12.86        9.11     12.80 o 
   7  -2   4       33.61       14.44     13.93 o 
  -7  -1   4        2.47       22.17     17.25 o 
  -6  -1   4        0.11      -18.29     15.34 o 
  -5  -1   4       12.91        9.26      7.30 o 
  -4  -1   4       42.96       49.57      5.77 o 
  -3  -1   4        2.83       -2.24      4.69 o 
  -2  -1   4      263.94      248.11     10.32 o 
  -1  -1   4        4.46        1.21      3.62 o 
   0  -1   4     4163.73     4371.84     95.97 o 
   1  -1   4     4404.96     4579.38    100.55 o 
   2  -1   4      209.73      271.05      9.45 o 
   3  -1   4      276.00      292.49     10.64 o 
   4  -1   4      370.31      389.40     18.37 o 
   5  -1   4      152.78      159.06     10.95 o 
   6  -1   4      262.40      212.13     19.26 o 
   7  -1   4       26.37       31.39     13.80 o 
   8  -1   4       22.80       40.13     15.71 o 
  -7   0   4        0.87        5.19     18.16 o 
  -6   0   4        4.47        2.45     17.05 o 
  -5   0   4        0.41       -3.99     11.72 o 
  -4   0   4      146.08      137.92      7.96 o 
  -3   0   4      433.79      413.94     10.13 o 
  -2   0   4       17.56       17.61      4.42 o 
  -1   0   4       77.82       73.83      4.17 o 
   0   0   4     2290.96     2218.09     50.01 o 
   1   0   4      735.39      630.94     15.86 o 
   2   0   4        4.42       -1.11      2.94 o 
   3   0   4     1527.19     1797.41     36.24 o 
   4   0   4      250.55      236.02     10.03 o 
   5   0   4      666.65      670.24     20.96 o 
   6   0   4        0.25       -6.67      9.48 o 
   7   0   4      242.21      213.71     20.27 o 
   8   0   4       33.73       33.16     15.41 o 
  -7   1   4       22.66       39.96     23.62 o 
  -6   1   4        0.36       15.81     16.82 o 
  -5   1   4        5.76        6.33     15.37 o 
  -4   1   4      275.55      312.53     14.05 o 
  -3   1   4      115.14      122.74      7.51 o 
  -2   1   4      145.89      148.75     11.81 o 
  -1   1   4      213.37      242.42      7.17 o 
   0   1   4      142.28      108.21      4.28 o 
   1   1   4     4923.28     4820.06     90.20 o 
   2   1   4      388.38      397.69     16.77 o 
   3   1   4     2341.46     2358.84     54.45 o 
   4   1   4      744.73      738.15     21.03 o 
   5   1   4      432.16      437.29     16.80 o 
   6   1   4       12.28       12.34      6.42 o 
   7   1   4       13.81        4.46     11.36 o 
   8   1   4       22.09       32.39     13.06 o 
  -6   2   4        1.21       12.19     18.62 o 
  -5   2   4       10.19        5.46     17.18 o 
  -4   2   4        1.46       12.71     15.32 o 
  -3   2   4      419.89      423.84     20.85 o 
  -2   2   4      444.28      445.59     20.14 o 
  -1   2   4      184.79      193.22      6.76 o 
   0   2   4      968.14      924.89     19.16 o 
   1   2   4     7213.59     6907.72    151.46 o 
   2   2   4       68.82       55.37      3.11 o 
   3   2   4      541.05      544.62     22.78 o 
   4   2   4      194.38      165.61     12.13 o 
   5   2   4       73.44       88.10      9.98 o 
   6   2   4      137.89      142.25     10.45 o 
   7   2   4       13.64        9.27      7.85 o 
   8   2   4       21.24       29.58     13.30 o 
   9   2   4        0.68       15.44     13.23 o 
  -6   3   4        9.30        0.03     22.95 o 
  -5   3   4        0.46        5.16     19.63 o 
  -4   3   4      118.18      141.09     13.77 o 
  -3   3   4      481.84      474.07     19.95 o 
  -2   3   4       72.97       54.98     13.72 o 
  -1   3   4      297.15      237.45      8.19 o 
   0   3   4      533.64      502.03     16.73 o 
   1   3   4     1746.89     1677.81     61.03 o 
   2   3   4     4913.65     4821.03    165.94 o 
   3   3   4        4.49        3.45      2.74 o 
   5   3   4      186.65      172.78     13.33 o 
   6   3   4        7.10       13.67      8.81 o 
   7   3   4       28.26       25.29     10.02 o 
   8   3   4        1.29        2.18     10.55 o 
  -5   4   4        1.86        7.75     15.07 o 
  -4   4   4        8.32       -3.18     16.45 o 
  -3   4   4      185.32      192.57     21.47 o 
  -2   4   4      931.30      805.28     94.21 o 
  -1   4   4       23.78       25.03      7.49 o 
   0   4   4      830.42      920.89     27.81 o 
   1   4   4     1988.52     1887.16     69.84 o 
   2   4   4     1218.34     1190.57     45.72 o 
   3   4   4     1364.17     1468.79     54.77 o 
   4   4   4      556.51      499.77     22.81 o 
   5   4   4      106.21       99.35      6.21 o 
   6   4   4       25.06       34.35      5.26 o 
   7   4   4      149.50      143.80     16.21 o 
   8   4   4        1.04        9.95     11.15 o 
  -4   5   4        8.19       -8.27     15.36 o 
  -3   5   4      205.69      179.16     17.50 o 
  -2   5   4      121.82      107.95     28.07 o 
  -1   5   4      131.77      128.62     25.78 o 
   1   5   4       71.23       74.97     11.46 o 
   2   5   4      232.67      191.10     14.60 o 
   3   5   4       52.25       56.34      9.45 o 
   4   5   4      982.29     1058.69     42.64 o 
   5   5   4      753.78      758.16     32.93 o 
   6   5   4       81.12      102.60     11.96 o 
   7   5   4        0.05        0.93      4.96 o 
   8   5   4        8.77       -0.97      7.50 o 
  -3   6   4        4.25       -5.04     32.66 o 
  -2   6   4       28.24       32.26     11.88 o 
  -1   6   4        5.50      -10.05     12.93 o 
   0   6   4      659.38      657.10     33.46 o 
   1   6   4     1101.47     1237.53     51.32 o 
   2   6   4      640.28      608.60     30.85 o 
   3   6   4       28.99       29.71     10.38 o 
   4   6   4      479.55      514.84     27.60 o 
   5   6   4       29.21       38.45     11.62 o 
   6   6   4        0.41       19.03     10.95 o 
   7   6   4        1.74       -9.95      9.85 o 
   9   6   4       10.54       10.38     11.02 o 
  -2   7   4      106.46       61.20     21.30 o 
  -1   7   4        4.05       -6.93     15.24 o 
   0   7   4      267.30      239.53     23.45 o 
   1   7   4      298.14      297.05     23.31 o 
   2   7   4      347.62      349.47     24.69 o 
   3   7   4       10.23       25.96     12.29 o 
   4   7   4       23.91       28.87     12.46 o 
   5   7   4       40.45       62.30     14.44 o 
   6   7   4       11.62       13.43     11.86 o 
   7   7   4        5.79        4.02     12.59 o 
   8   7   4       20.18      -18.44     12.29 o 
   9   7   4        7.27      -12.63     13.33 o 
  -1   8   4        0.20      -14.87     16.98 o 
   0   8   4        0.36       -7.40     15.31 o 
   1   8   4       40.06       64.31     16.41 o 
   2   8   4        4.62       15.61     13.33 o 
   3   8   4       19.17       16.21     13.70 o 
   4   8   4      175.91      171.70     19.93 o 
   5   8   4       54.07       54.73     16.48 o 
   6   8   4        7.22        9.41     14.97 o 
   8   8   4        0.23      -23.67     15.78 o 
   0   9   4       15.15      -10.58     18.26 o 
   1   9   4      168.48      138.74     22.14 o 
   2   9   4        4.44        6.63     16.04 o 
   3   9   4       34.34       24.37     10.65 o 
   4   9   4      100.19      103.96     13.40 o 
   5   9   4        0.74      -11.20     10.67 o 
   6   9   4        4.20       -1.18     32.79 o 
   7   9   4       16.94       28.54     21.27 o 
   8   9   4        1.22      -26.28     17.52 o 
   3  10   4       13.95       14.04     17.89 o 
   4  10   4       12.83       13.49     12.69 o 
   5  10   4        0.63        1.81     13.32 o 
   6  10   4        0.08      -22.01     19.90 o 
  -4  -8   5       12.67       13.26     12.83 o 
  -3  -8   5        8.58        7.13     12.09 o 
  -2  -8   5       38.93       24.32     11.86 o 
  -6  -7   5        0.01       -5.56     12.70 o 
  -5  -7   5        7.56       20.60     12.46 o 
  -4  -7   5        2.07       -3.62     10.65 o 
  -3  -7   5       50.40       52.39     11.69 o 
  -2  -7   5       23.74       17.35     10.45 o 
  -1  -7   5       35.82       34.53     10.62 o 
   0  -7   5       55.72       55.03     15.44 o 
   1  -7   5       25.79       36.95     15.48 o 
   2  -7   5       58.72       64.55     18.26 o 
  -6  -6   5        0.54        9.48     10.62 o 
  -5  -6   5        2.26        8.91     10.92 o 
  -4  -6   5       21.89       13.26      9.25 o 
  -3  -6   5        5.04        5.86      8.98 o 
  -2  -6   5      194.08      187.58     13.73 o 
  -1  -6   5       10.72       12.80      7.77 o 
   0  -6   5      439.95      428.96     15.59 o 
   1  -6   5        1.79       -1.74     11.72 o 
   2  -6   5        1.98       -4.19     13.30 o 
   3  -6   5        2.07       18.86     15.21 o 
  -7  -5   5        0.14        2.98     12.80 o 
  -6  -5   5        3.15       -9.21      9.61 o 
  -5  -5   5       30.78       38.76     10.75 o 
  -4  -5   5        3.71       11.46      8.98 o 
  -3  -5   5       14.83       11.15      7.47 o 
  -2  -5   5        1.90       -6.77      7.13 o 
  -1  -5   5      169.58      174.68     11.29 o 
   0  -5   5      395.88      387.26     13.40 o 
   1  -5   5      116.74      119.02      9.03 o 
   2  -5   5      280.41      302.27     22.74 o 
   3  -5   5      163.03      149.16     18.59 o 
   4  -5   5        3.62       -8.31     14.20 o 
  -7  -4   5        7.53        2.18     11.69 o 
  -6  -4   5        1.95       17.59     10.85 o 
  -5  -4   5        0.27       -1.04      9.01 o 
  -4  -4   5       72.66       75.50      9.35 o 
  -3  -4   5       52.19       49.01      8.47 o 
  -2  -4   5      222.76      201.21     11.42 o 
  -1  -4   5      289.66      287.11     13.82 o 
   0  -4   5       21.38       24.17      4.91 o 
   1  -4   5        0.59       -1.89      5.31 o 
   2  -4   5     1576.50     1660.04     40.78 o 
   3  -4   5       78.36       87.79     14.37 o 
   4  -4   5       80.74       94.06     16.15 o 
   5  -4   5       25.97       13.73     14.81 o 
  -7  -3   5        2.48      -14.94     21.74 o 
  -6  -3   5        0.38       -1.20      8.11 o 
  -5  -3   5       13.55        7.34      8.78 o 
  -4  -3   5       38.70       46.33      7.80 o 
  -3  -3   5       43.09       43.08      7.07 o 
  -2  -3   5      259.92      249.08     12.33 o 
  -1  -3   5      823.45      825.11     20.85 o 
   0  -3   5      122.29      128.62      7.17 o 
   1  -3   5      133.85      116.81      7.20 o 
   2  -3   5      152.61      165.68      9.32 o 
   3  -3   5     1348.73     1416.80     56.24 o 
   4  -3   5      106.39      111.81     14.81 o 
   5  -3   5       33.36       37.75     13.67 o 
   6  -3   5       20.56       13.80     14.47 o 
  -7  -2   5        1.96      -30.25     20.16 o 
  -6  -2   5        3.34      -16.04     14.97 o 
  -5  -2   5       15.20       11.80      7.26 o 
  -4  -2   5        5.18        3.75      6.80 o 
  -3  -2   5      179.03      179.64     10.79 o 
  -2  -2   5       86.12       79.59      7.77 o 
  -1  -2   5     1664.26     1617.62     37.22 o 
   0  -2   5      385.56      363.66     10.83 o 
   1  -2   5       31.76       28.41      4.41 o 
   2  -2   5      625.55      665.78     27.87 o 
   3  -2   5      582.81      536.80     18.22 o 
   4  -2   5      185.60      198.47     17.62 o 
   5  -2   5       27.72       14.47     11.15 o 
   6  -2   5       22.07       16.85     12.80 o 
   7  -2   5       17.63       33.13     15.44 o 
  -7  -1   5        1.93       29.08     21.74 o 
  -6  -1   5        0.84      -22.31     14.87 o 
  -5  -1   5       20.37       12.34      6.99 o 
  -4  -1   5      124.96      122.80      8.39 o 
  -3  -1   5      325.96      331.69     11.34 o 
  -2  -1   5      292.17      267.79     13.08 o 
  -1  -1   5      907.36      824.40     14.26 o 
   0  -1   5      115.46      101.99      5.59 o 
   1  -1   5     1159.55     1441.59     33.75 o 
   2  -1   5       37.62       40.70      4.78 o 
   3  -1   5      863.14      841.81     22.65 o 
   4  -1   5      826.32      747.45     21.84 o 
   5  -1   5        0.25      -11.69      9.04 o 
   6  -1   5       96.80       78.68     14.20 o 
   7  -1   5       43.75       47.20     14.77 o 
  -7   0   5       15.64       13.77     23.18 o 
  -6   0   5        2.68       -3.58     18.42 o 
  -5   0   5       44.76       49.54     15.11 o 
  -4   0   5       61.09       56.76     10.55 o 
  -3   0   5      110.80      107.57      7.14 o 
  -2   0   5      303.88      311.72     17.95 o 
  -1   0   5      987.10      931.99     18.95 o 
   0   0   5     2141.27     2141.39     31.77 o 
   1   0   5       71.71       68.27      3.39 o 
   2   0   5      229.92      180.50      7.90 o 
   3   0   5     1703.67     1696.86     40.65 o 
   4   0   5      148.99      133.40      8.96 o 
   5   0   5        1.06       -9.14      8.31 o 
   6   0   5        6.75       11.69     10.42 o 
   7   0   5       24.06       10.48     12.13 o 
   8   0   5        4.41       12.63     13.73 o 
  -6   1   5       28.24       16.71     21.20 o 
  -5   1   5        7.03      -14.64     14.27 o 
  -4   1   5      152.60      150.73     18.39 o 
  -3   1   5      127.22      128.83      6.62 o 
  -2   1   5        1.30       -7.42      9.34 o 
  -1   1   5     4369.67     4635.36     86.97 o 
   0   1   5     1836.23     1717.99     33.20 o 
   1   1   5       11.54       15.35      2.62 o 
   2   1   5      148.88      153.24      6.88 o 
   3   1   5      317.93      409.71     13.42 o 
   4   1   5      797.16      730.11     19.22 o 
   5   1   5      221.38      196.42     15.71 o 
   6   1   5       21.56       15.27     10.02 o 
   7   1   5      145.28      138.54     16.45 o 
   8   1   5       20.50       29.14     13.77 o 
  -6   2   5        0.10       -2.24     19.93 o 
  -5   2   5      137.57      176.26     24.69 o 
  -4   2   5      318.52      417.40     29.38 o 
  -3   2   5        1.61        1.29      7.38 o 
  -2   2   5       69.56       63.50     11.12 o 
  -1   2   5      213.63      204.26      7.46 o 
   0   2   5     4285.54     4224.05     79.53 o 
   1   2   5     1565.73     1599.61     31.77 o 
   2   2   5       73.76       69.54      3.89 o 
   3   2   5     1341.08     1266.55     31.35 o 
   4   2   5     1251.87     1233.21     47.16 o 
   5   2   5       59.14       55.84      9.25 o 
   6   2   5       15.20        6.10      8.91 o 
   7   2   5       11.44        5.46     10.32 o 
   8   2   5        5.32       -0.60     11.96 o 
   9   2   5       35.33       37.88     14.97 o 
  -5   3   5       13.91       13.93     21.87 o 
  -4   3   5      233.12      255.83     18.07 o 
  -3   3   5      189.49      204.79     30.40 o 
  -2   3   5        2.04       -5.06      7.15 o 
  -1   3   5      628.45      605.19     22.81 o 
   0   3   5     2698.34     2670.05     51.98 o 
   1   3   5        9.44       14.64      4.16 o 
   2   3   5      664.65      611.57     17.43 o 
   3   3   5      799.57      803.84     18.00 o 
   4   3   5      201.49      178.54      7.05 o 
   5   3   5      623.43      595.17     27.03 o 
   6   3   5       81.85       83.37     11.19 o 
   7   3   5       84.97       81.33     13.03 o 
   8   3   5       40.97       53.93     13.33 o 
   9   3   5        0.19       -0.70     12.96 o 
  -5   4   5        6.73       -3.45     23.21 o 
  -4   4   5       96.53       74.29     35.99 o 
  -3   4   5       12.82      -15.51     10.34 o 
  -2   4   5      887.77      791.52     38.69 o 
  -1   4   5      187.49      186.52     12.93 o 
   0   4   5      376.55      352.54     15.04 o 
   1   4   5      635.96      531.46     25.19 o 
   2   4   5       69.53       74.09      9.18 o 
   3   4   5      969.67      958.34     38.25 o 
   4   4   5     1387.84     1384.25     52.39 o 
   5   4   5      258.98      242.46      8.90 o 
   6   4   5       35.91       24.06      5.43 o 
   7   4   5      118.24       97.24     13.50 o 
   8   4   5        1.20       -5.63     10.55 o 
   9   4   5       16.04       12.53     13.87 o 
  -4   5   5        5.33       16.48     20.27 o 
  -3   5   5       12.08      -17.91     34.23 o 
  -2   5   5       37.32       22.05     11.10 o 
  -1   5   5      256.41      280.66     16.47 o 
   0   5   5      851.36      892.78     39.83 o 
   1   5   5      569.38      580.70     28.71 o 
   2   5   5       35.35       48.30      9.88 o 
   3   5   5      420.17      384.07     20.67 o 
   4   5   5      239.48      262.81     17.82 o 
   5   5   5        1.51        3.15      7.80 o 
   6   5   5       19.70       12.16      8.88 o 
   7   5   5        2.48       -8.03      5.35 o 
   8   5   5       58.35       63.02     13.72 o 
  -3   6   5       91.91       80.99     49.71 o 
  -2   6   5        3.65       -5.61     12.25 o 
  -1   6   5      274.76      221.04     23.28 o 
   0   6   5       96.88       66.49     13.87 o 
   1   6   5       25.92       23.31     11.59 o 
   2   6   5       11.92       15.71      8.94 o 
   3   6   5       12.23       15.58      9.95 o 
   4   6   5      247.28      259.67     19.63 o 
   5   6   5      161.91      186.81     17.62 o 
   6   6   5        7.40        6.23     10.02 o 
   7   6   5       68.13       44.22     12.63 o 
   8   6   5       10.14       -1.41     11.86 o 
  -2   7   5        1.04      -11.32     18.16 o 
  -1   7   5        1.43      -22.56     15.04 o 
   0   7   5       17.35       17.82     14.20 o 
   1   7   5       84.67       80.79     14.97 o 
   2   7   5       11.80       14.60     10.25 o 
   3   7   5      134.66      162.56     19.29 o 
   4   7   5      353.86      355.06     24.79 o 
   5   7   5       33.67       45.22     13.06 o 
   6   7   5        0.77        1.54     11.92 o 
   7   7   5        1.05        1.78     13.00 o 
  -1   8   5       61.38       36.81     19.93 o 
   0   8   5      112.53       97.34     19.83 o 
   1   8   5        8.39        7.27     14.30 o 
   2   8   5       95.27       71.75     14.37 o 
   3   8   5        0.97       -4.72     12.63 o 
   4   8   5       21.79        8.64     13.43 o 
   5   8   5       94.81      112.72     17.95 o 
   6   8   5       18.77       35.94     15.01 o 
   7   8   5        2.39        8.04     13.60 o 
   1   9   5       18.46       -4.15     16.61 o 
   2   9   5       64.34       70.01     18.36 o 
   3   9   5        2.41       -8.27     14.60 o 
   4   9   5       71.42      103.17     19.26 o 
   5   9   5       34.47       25.16     18.32 o 
   6   9   5        3.90        1.78     15.94 o 
   7   9   5        6.30       33.90     18.02 o 
   8   9   5        0.89      -14.50     15.51 o 
   3  10   5       18.34       18.72     18.39 o 
   4  10   5       18.70       60.44     16.68 o 
   5  10   5        6.71       20.66     12.93 o 
   6  10   5       34.67       43.51     14.59 o 
  -5  -7   6        3.08       -1.67     12.29 o 
  -4  -7   6       11.90       11.92     11.69 o 
  -3  -7   6        7.46        9.31     10.99 o 
  -2  -7   6      341.73      313.29     18.89 o 
  -1  -7   6        0.04        3.42     10.28 o 
   1  -7   6       14.59       24.05     16.38 o 
  -6  -6   6        4.94        6.23     12.53 o 
  -5  -6   6       20.17       11.59     10.42 o 
  -4  -6   6        0.03        7.10     10.45 o 
  -3  -6   6        4.85       12.93      9.81 o 
  -2  -6   6        5.16       16.85      8.84 o 
  -1  -6   6      146.51      153.01     13.50 o 
   0  -6   6       19.80       18.26     10.92 o 
   1  -6   6      115.99      115.19     17.25 o 
   2  -6   6       30.06       17.55     15.48 o 
   3  -6   6        4.01        7.91     15.61 o 
  -6  -5   6        0.71        0.20     11.72 o 
  -5  -5   6       11.40        9.55      9.45 o 
  -4  -5   6        3.68        4.22      9.31 o 
  -3  -5   6       30.09       32.83      8.84 o 
  -2  -5   6       69.77       71.25     10.38 o 
  -1  -5   6       44.82       37.32      9.25 o 
   0  -5   6      761.43      760.11     28.91 o 
   1  -5   6       62.47       53.25      8.31 o 
   2  -5   6       49.61       49.24     13.57 o 
   3  -5   6       44.36       48.40     15.14 o 
   4  -5   6       23.62       22.21     15.94 o 
  -7  -4   6        3.69       -3.78     32.47 o 
  -6  -4   6        4.57        6.73     11.12 o 
  -5  -4   6        0.58      -11.09      8.11 o 
  -4  -4   6       25.46       23.38      8.24 o 
  -3  -4   6      278.80      248.65     14.34 o 
  -2  -4   6        1.08        1.31      7.17 o 
  -1  -4   6       73.95       90.34      9.81 o 
   0  -4   6      162.80      158.21      8.80 o 
   1  -4   6      198.66      213.70     10.57 o 
   2  -4   6      180.78      182.78     11.75 o 
   3  -4   6       46.66       43.85     13.37 o 
   4  -4   6       15.84       10.12     13.13 o 
   5  -4   6       14.33       -7.27     14.70 o 
  -7  -3   6        5.89      -33.71     22.48 o 
  -6  -3   6        4.21      -17.09     16.04 o 
  -5  -3   6       21.80       14.84      9.81 o 
  -4  -3   6       12.59       11.69      8.51 o 
  -3  -3   6       30.76       27.03      7.30 o 
  -2  -3   6       79.39       71.01      8.07 o 
  -1  -3   6      225.60      219.07     11.89 o 
   0  -3   6       31.60       36.39      5.34 o 
   1  -3   6      417.75      420.46     13.81 o 
   2  -3   6        8.10        2.01      6.06 o 
   3  -3   6        4.10       -9.85      9.48 o 
   4  -3   6        1.30        3.05     10.92 o 
   5  -3   6        0.36        7.03     13.20 o 
   6  -3   6       48.83       69.40     17.08 o 
  -7  -2   6        0.22        0.90     23.65 o 
  -6  -2   6        7.77       -8.27     16.82 o 
  -5  -2   6      169.36      167.37     12.54 o 
  -4  -2   6        8.72       -1.76     19.55 o 
  -3  -2   6       98.52       89.60      9.45 o 
  -2  -2   6      106.73      101.19      9.61 o 
  -1  -2   6      358.52      371.42     11.14 o 
   0  -2   6      312.37      300.01     10.37 o 
   1  -2   6       17.83       17.03      4.80 o 
   2  -2   6      749.06      747.97     31.69 o 
   3  -2   6      693.64      698.84     20.89 o 
   4  -2   6       36.03       39.02     11.25 o 
   5  -2   6      123.40      120.69     15.64 o 
   6  -2   6       39.42       39.76     14.27 o 
   7  -2   6        2.93        9.88     14.54 o 
  -6  -1   6        9.91       12.03     19.96 o 
  -5  -1   6        9.17        7.69      7.36 o 
  -4  -1   6      138.58      141.50      9.44 o 
  -3  -1   6        7.47       10.02      5.83 o 
  -2  -1   6      249.27      244.48      9.92 o 
  -1  -1   6      554.10      534.36     10.10 o 
   0  -1   6      420.59      409.88     15.12 o 
   1  -1   6      258.88      242.52     20.01 o 
   2  -1   6      608.33      594.82     17.06 o 
   3  -1   6      224.05      194.76     10.22 o 
   4  -1   6        6.05        6.52      6.54 o 
   5  -1   6       16.61        7.50     10.15 o 
   6  -1   6       20.00       19.96     12.56 o 
   7  -1   6       19.16       24.52     14.44 o 
  -6   0   6        7.51        3.95     21.77 o 
  -5   0   6       25.07       18.72     17.75 o 
  -4   0   6       71.55       67.30      8.09 o 
  -3   0   6      377.96      365.30     12.64 o 
  -2   0   6      879.86      847.57     26.66 o 
  -1   0   6      416.92      439.64     10.65 o 
   0   0   6        1.76        4.21      2.54 o 
   1   0   6      445.17      489.87     11.14 o 
   2   0   6      484.82      439.31     13.62 o 
   3   0   6     1044.29      962.09     25.41 o 
   4   0   6      385.13      363.97     14.58 o 
   5   0   6      184.68      208.43     31.42 o 
   6   0   6      275.18      278.83     21.07 o 
   7   0   6       21.50       23.85     12.83 o 
   8   0   6        0.51        9.51     14.30 o 
  -6   1   6      121.50      187.55     27.94 o 
  -5   1   6       14.06       15.48     19.33 o 
  -4   1   6        0.33      -14.04     12.56 o 
  -3   1   6        0.37        5.50      6.69 o 
  -2   1   6      580.56      597.59     19.16 o 
  -1   1   6      746.04      816.08     17.87 o 
   0   1   6      730.70      733.79     15.90 o 
   1   1   6       27.15       27.86      2.49 o 
   2   1   6     1976.66     1967.72     45.87 o 
   3   1   6     1681.91     1625.66     39.41 o 
   4   1   6      129.36      129.33      9.02 o 
   5   1   6       42.69       43.88     10.15 o 
   6   1   6       30.60       37.58     11.19 o 
   7   1   6       64.90       70.48     13.87 o 
   8   1   6        1.12       -6.43     12.56 o 
  -5   2   6       14.60        6.73     21.50 o 
  -4   2   6       14.78       16.61     17.89 o 
  -3   2   6        2.30       12.16     14.04 o 
  -2   2   6      474.61      464.49     22.90 o 
  -1   2   6      492.82      465.81     16.58 o 
   0   2   6       45.53       47.97      4.51 o 
   1   2   6      609.87      670.33     19.75 o 
   2   2   6      379.65      352.00      8.38 o 
   3   2   6      926.69      857.20     23.05 o 
   4   2   6      704.24      649.61     19.82 o 
   5   2   6        3.22        2.68      8.14 o 
   6   2   6      183.92      167.32     16.71 o 
   7   2   6      110.50       92.25     14.50 o 
   8   2   6        0.25       -0.74     13.70 o 
   9   2   6        1.47        2.34     15.41 o 
  -5   3   6       13.08       25.16     24.92 o 
  -4   3   6      169.43      194.18     23.31 o 
  -3   3   6       44.36        8.53     31.12 o 
  -2   3   6      162.56      136.92     14.86 o 
  -1   3   6      335.37      329.46     11.66 o 
   0   3   6      199.49      170.89      7.71 o 
   1   3   6       13.95       11.94      4.28 o 
   2   3   6     1177.79     1181.23     29.79 o 
   3   3   6     1935.06     1895.61     32.69 o 
   4   3   6      344.15      331.86     10.18 o 
   5   3   6      110.53      111.54     11.82 o 
   6   3   6      101.84      111.18     13.10 o 
   7   3   6      111.50      129.67     15.24 o 
   8   3   6        4.25       17.65     12.76 o 
   9   3   6        0.80        8.51     14.00 o 
  -4   4   6        2.37      -29.71     21.84 o 
  -3   4   6        0.01       -5.02     18.12 o 
  -2   4   6       17.54        4.64     12.04 o 
  -1   4   6      573.01      592.14     35.92 o 
   0   4   6      630.67      573.18     18.68 o 
   1   4   6       20.92       18.19      7.84 o 
   2   4   6      904.11      866.89     35.94 o 
   3   4   6      226.45      184.70     14.34 o 
   4   4   6      152.57      141.42     13.20 o 
   5   4   6       73.26       61.57      5.77 o 
   6   4   6       43.20       45.00     12.93 o 
   7   4   6        6.65       16.01     10.79 o 
   8   4   6      116.95      120.15     16.71 o 
   9   4   6        7.56       15.84     14.81 o 
  -4   5   6       22.09       60.66     26.60 o 
  -3   5   6       11.76      -18.41     23.21 o 
  -2   5   6       31.61       22.32     12.00 o 
  -1   5   6       64.97       84.44     11.32 o 
   0   5   6        3.49        3.08      9.91 o 
   1   5   6       75.09       77.08     11.66 o 
   2   5   6      104.64       95.67     11.96 o 
   3   5   6      790.78      780.24     33.97 o 
   4   5   6      350.24      344.28     20.87 o 
   5   5   6        4.77        6.87      8.37 o 
   6   5   6      140.19      131.29      8.22 o 
   7   5   6       52.47       58.77      7.34 o 
   8   5   6       68.28       85.73     10.00 o 
   9   5   6        8.78       -3.50     13.40 o 
  -3   6   6        0.28      -29.01     31.97 o 
  -2   6   6        2.62        2.87     15.21 o 
  -1   6   6       47.43       62.97     16.51 o 
   0   6   6      444.42      484.33     28.27 o 
   1   6   6       62.59       56.81     12.73 o 
   2   6   6      473.01      440.01     25.89 o 
   3   6   6      610.03      624.51     31.39 o 
   4   6   6       60.25       75.17     12.93 o 
   5   6   6        0.15        3.32     10.25 o 
   6   6   6        5.19        3.75     10.05 o 
   7   6   6       39.90       32.93     13.00 o 
   8   6   6       67.82       98.55     16.88 o 
   9   6   6      113.72      103.31     11.10 o 
  -2   7   6       25.85      -14.54     20.97 o 
  -1   7   6       88.02       80.26     20.50 o 
   0   7   6      166.76      177.53     19.56 o 
   1   7   6        1.70        3.99     12.53 o 
   2   7   6       59.71       31.22     13.33 o 
   3   7   6      144.02      164.03     19.70 o 
   4   7   6      183.69      181.62     20.57 o 
   5   7   6       37.17       32.93     13.33 o 
   6   7   6       19.82       19.19     12.70 o 
   7   7   6       38.67       43.38     15.21 o 
   8   7   6        7.36        3.42     14.20 o 
   0   8   6       66.96       73.52     18.72 o 
   1   8   6       75.77       73.93     16.71 o 
   2   8   6       43.18       74.90     16.55 o 
   3   8   6      242.46      239.90     24.12 o 
   4   8   6       81.47       98.11     17.32 o 
   5   8   6        6.10        6.10     14.14 o 
   6   8   6       22.62       13.47     14.27 o 
   7   8   6        7.39       14.07     16.18 o 
   8   8   6        0.46      -14.70     13.53 o 
   1   9   6        4.21       -2.21     16.78 o 
   2   9   6       26.69       28.57     16.48 o 
   3   9   6        6.19       34.53     16.92 o 
   4   9   6       50.72       62.30     19.83 o 
   5   9   6       31.40       27.47     18.49 o 
   6   9   6        0.18        0.00     15.91 o 
   7   9   6       23.74       23.98     18.49 o 
   4  10   6       19.91       19.03     20.00 o 
   5  10   6        3.35       15.94     18.59 o 
  -3  -7   7       11.99       16.48     12.23 o 
  -2  -7   7        7.42       17.92     11.99 o 
  -1  -7   7        5.63        9.61     12.06 o 
  -5  -6   7        2.26        2.08     10.89 o 
  -4  -6   7        7.01       10.52     10.28 o 
  -3  -6   7       27.84       30.95     11.42 o 
  -2  -6   7      135.06      130.70     12.93 o 
  -1  -6   7       14.19       16.15      9.71 o 
   0  -6   7       18.98       14.24     11.19 o 
   2  -6   7       32.21       41.03     15.74 o 
  -5  -5   7       63.15       51.25     12.80 o 
  -4  -5   7        5.71       -3.58      8.88 o 
  -3  -5   7        0.17       -0.67      8.47 o 
  -2  -5   7       74.09       88.90     11.66 o 
  -1  -5   7        2.83        8.41      9.25 o 
   0  -5   7        2.88        4.82      9.35 o 
   1  -5   7       86.05       87.28      9.56 o 
   2  -5   7       15.54        4.89     13.37 o 
   3  -5   7        8.07       15.98     14.27 o 
  -6  -4   7        0.57       -3.22     12.09 o 
  -5  -4   7        1.27      -11.42     10.62 o 
  -4  -4   7        5.61        6.80      9.71 o 
  -3  -4   7        9.15       11.09      8.17 o 
  -2  -4   7       13.07        9.51      7.84 o 
  -1  -4   7       21.30       14.17      8.61 o 
   0  -4   7        4.75       -2.41      8.27 o 
   1  -4   7       14.11        9.92      6.36 o 
   2  -4   7        1.11        2.89      7.64 o 
   3  -4   7       22.66       12.80     13.47 o 
   4  -4   7        1.02       28.37     14.00 o 
   5  -4   7       88.05      105.98     19.03 o 
  -6  -3   7       10.43       -1.44     23.01 o 
  -5  -3   7        0.26       -3.81     15.93 o 
  -4  -3   7       17.14       20.37      9.88 o 
  -3  -3   7       79.20       95.60     11.29 o 
  -2  -3   7      103.05      119.85     11.25 o 
  -1  -3   7       26.02       29.98      7.60 o 
   0  -3   7        8.17        8.96      5.27 o 
   1  -3   7      360.28      369.99     13.18 o 
   2  -3   7      455.22      467.69     30.13 o 
   3  -3   7        2.19       -0.04      7.67 o 
   4  -3   7       67.38       54.26     13.93 o 
   5  -3   7       47.78       35.77     14.37 o 
  -6  -2   7       15.47      -16.58     21.34 o 
  -5  -2   7        1.08       -1.81     11.84 o 
  -4  -2   7        0.07       -0.37      6.93 o 
  -3  -2   7       31.01       29.51      8.94 o 
  -2  -2   7      282.24      278.52     14.77 o 
  -1  -2   7      157.53      158.30     11.46 o 
   0  -2   7       53.26       49.80      7.84 o 
   1  -2   7      414.11      396.68     13.35 o 
   2  -2   7       93.61       99.05      8.14 o 
   3  -2   7       11.94       14.50      7.00 o 
   4  -2   7       13.70        8.88     10.38 o 
   5  -2   7        6.77        1.11     11.79 o 
   6  -2   7       97.66      108.06     17.49 o 
  -6  -1   7        5.63        7.60     21.87 o 
  -5  -1   7        9.69       -8.88     15.04 o 
  -4  -1   7       48.02       38.91      8.05 o 
  -3  -1   7      190.98      180.20     10.26 o 
  -2  -1   7       35.85       39.39      6.06 o 
  -1  -1   7      189.26      204.71      7.13 o 
   0  -1   7       35.33       34.78      4.70 o 
   1  -1   7      253.23      217.48     10.04 o 
   2  -1   7      954.36      952.19     25.00 o 
   3  -1   7      107.38       89.10      8.07 o 
   4  -1   7       88.23       98.90      9.69 o 
   5  -1   7      233.56      205.43     18.93 o 
   6  -1   7       34.70       36.48     13.57 o 
   7  -1   7        0.28       -7.54     13.63 o 
  -6   0   7        1.56      -20.23     18.69 o 
  -5   0   7        1.82       -5.12     18.22 o 
  -4   0   7       32.39       24.48     17.50 o 
  -3   0   7        9.30       10.81      6.52 o 
  -2   0   7      274.94      271.69     10.83 o 
  -1   0   7      324.08      310.77      9.04 o 
   0   0   7       30.63       30.89      2.81 o 
   1   0   7     1285.52     1241.64     30.26 o 
   2   0   7     1150.51     1084.76     27.55 o 
   3   0   7       69.42       69.65      7.28 o 
   4   0   7       45.39       39.24      7.57 o 
   5   0   7       84.51       82.70      9.41 o 
   6   0   7        4.31       -2.41     11.36 o 
   7   0   7      127.95      145.41     17.92 o 
   8   0   7        0.36        0.20     15.88 o 
  -5   1   7        6.31        9.81     18.66 o 
  -4   1   7        0.01      -19.13     16.41 o 
  -3   1   7       58.52       59.26      8.49 o 
  -2   1   7      257.66      279.48     12.38 o 
  -1   1   7        6.26        9.10      4.22 o 
   0   1   7       75.67       71.81      4.92 o 
   1   1   7      285.31      268.42      6.35 o 
   2   1   7      649.31      576.84     19.75 o 
   3   1   7      309.33      276.90     11.63 o 
   4   1   7       15.64       15.68      6.51 o 
   5   1   7      414.94      370.33     15.75 o 
   6   1   7      300.76      297.95     20.27 o 
   7   1   7       11.96       22.48     13.06 o 
   8   1   7        0.68       13.00     15.24 o 
  -5   2   7        1.16       -8.14     23.62 o 
  -4   2   7       33.18       33.46     20.60 o 
  -3   2   7       30.45       48.44     16.58 o 
  -2   2   7       69.84       80.11      7.30 o 
  -1   2   7      335.69      363.96     14.19 o 
   0   2   7        0.05       -2.76      3.96 o 
   1   2   7      780.70      729.28     20.10 o 
   2   2   7     1927.37     1831.70     31.48 o 
   3   2   7      559.33      549.04     24.32 o 
   4   2   7       17.63       20.37      6.04 o 
   5   2   7      483.15      480.27     25.12 o 
   6   2   7       65.34       63.61     12.13 o 
   7   2   7       21.99       38.05     13.23 o 
   8   2   7      119.84      132.65     18.69 o 
  -4   3   7       49.96       69.51     23.78 o 
  -3   3   7        8.69       11.69     18.12 o 
  -2   3   7      369.88      386.94     18.82 o 
  -1   3   7      315.12      351.01     26.42 o 
   0   3   7      107.22      106.30      6.69 o 
   1   3   7      391.25      345.30     10.73 o 
   2   3   7      405.42      378.89     13.73 o 
   3   3   7      458.37      398.57      9.88 o 
   4   3   7      114.70      112.38      6.79 o 
   5   3   7       10.01        4.56      8.51 o 
   7   3   7       16.49       17.69     11.96 o 
   8   3   7        4.66        1.37     13.73 o 
   9   3   7       16.93       10.08     14.47 o 
  -4   4   7       38.52       57.82     26.66 o 
  -3   4   7       23.14       17.92     20.50 o 
  -2   4   7        2.55        0.69      9.77 o 
  -1   4   7      124.96      156.35      9.52 o 
   0   4   7       24.42       29.25      5.98 o 
   1   4   7      188.85      174.80      9.89 o 
   2   4   7      904.47      835.94     57.28 o 
   3   4   7      659.30      642.26     29.21 o 
   4   4   7        1.78       -0.64      7.24 o 
   5   4   7      521.40      470.37     13.70 o 
   6   4   7      683.56      760.75     20.30 o 
   8   4   7        9.19       -0.10     13.60 o 
   9   4   7        2.68       16.25     15.61 o 
  -3   5   7        1.94       -7.24     30.20 o 
  -2   5   7      174.95      210.53     29.33 o 
  -1   5   7      351.39      370.45     18.59 o 
   0   5   7        9.88        5.82      8.23 o 
   1   5   7      522.93      471.30     25.86 o 
   2   5   7      607.58      603.44     29.74 o 
   3   5   7      114.61      122.83     13.57 o 
   4   5   7        7.03        4.02      7.70 o 
   5   5   7       17.52       15.94      9.58 o 
   6   5   7      291.19      285.73     11.47 o 
   7   5   7      630.74      699.11     19.81 o 
   8   5   7       60.58       54.83     10.80 o 
   9   5   7        0.16      -26.39     17.60 o 
  -2   6   7      114.23      134.11     38.84 o 
  -1   6   7       13.14       24.82     14.81 o 
   0   6   7       89.77      104.21     15.78 o 
   1   6   7       24.78       43.34     12.80 o 
   2   6   7      210.89      203.39     19.26 o 
   3   6   7      447.70      414.85     25.56 o 
   4   6   7       59.27       46.26     12.59 o 
   5   6   7       89.11       82.97     13.57 o 
   6   6   7      178.57      164.47     19.73 o 
   7   6   7       16.65       16.78     11.76 o 
   8   6   7      121.63       95.57     17.32 o 
   9   6   7       20.99       12.49     10.45 o 
  -1   7   7       67.29       61.70     18.93 o 
   0   7   7       28.68       17.18     15.94 o 
   1   7   7       45.37       51.69     14.87 o 
   2   7   7      425.35      456.06     28.57 o 
   3   7   7      132.86      123.13     16.68 o 
   4   7   7       16.57        5.93     12.43 o 
   5   7   7       45.39       49.07     14.30 o 
   6   7   7        9.58        9.18     12.96 o 
   7   7   7       60.73       52.09     14.84 o 
   8   7   7        2.33       -8.84     12.80 o 
   9   7   7      100.76       86.22     19.39 o 
   0   8   7        0.21       -7.64     15.88 o 
   1   8   7        1.06       13.33     15.01 o 
   2   8   7       31.86       33.36     15.61 o 
   3   8   7      104.46      102.20     17.75 o 
   4   8   7       44.75       48.17     15.94 o 
   5   8   7       13.27       -0.97     14.47 o 
   6   8   7       78.76       79.62     17.38 o 
   7   8   7       19.72       30.48     17.25 o 
   8   8   7        0.15       -0.10     16.41 o 
   2   9   7       39.28       43.38     17.22 o 
   3   9   7      140.46      150.53     21.47 o 
   4   9   7        2.97        0.27     16.31 o 
   5   9   7       30.41       33.40     16.98 o 
   6   9   7        3.26       13.93     16.95 o 
   7   9   7        8.24        4.82     16.78 o 
  -3  -6   8        0.04       10.69     11.59 o 
  -2  -6   8       44.38       28.17     11.79 o 
  -1  -6   8        2.18        6.90     11.62 o 
   0  -6   8       16.16       27.33     12.59 o 
  -4  -5   8        0.90       -1.07     11.12 o 
  -3  -5   8        1.16        1.27      9.55 o 
  -2  -5   8        0.16        2.51     10.32 o 
  -1  -5   8       21.23       22.07     10.65 o 
   0  -5   8        1.00       16.01     10.89 o 
   1  -5   8        1.99        7.70     11.82 o 
   2  -5   8       16.26        8.81     13.97 o 
   3  -5   8        4.92        5.56     15.41 o 
  -5  -4   8       13.36        9.28     12.33 o 
  -4  -4   8       22.42       14.84     11.39 o 
  -3  -4   8        1.34       -0.13      9.78 o 
  -2  -4   8        9.15        4.92      8.64 o 
  -1  -4   8        0.34        4.02      8.27 o 
   0  -4   8      111.69      113.99     12.63 o 
   1  -4   8       95.36       95.57     12.56 o 
   2  -4   8        2.04        3.24      8.80 o 
   3  -4   8       44.31       40.80     13.97 o 
   4  -4   8       53.10       67.50     16.41 o 
  -5  -3   8        0.14       -5.95     16.56 o 
  -4  -3   8        6.45       -3.82     10.35 o 
  -3  -3   8       81.45       88.03     11.99 o 
  -2  -3   8       21.08       32.59      8.78 o 
  -1  -3   8       49.07       50.41      9.14 o 
   0  -3   8       96.93       96.00     11.25 o 
   1  -3   8       13.88        9.07     12.34 o 
   2  -3   8       11.71       -0.09      7.75 o 
   3  -3   8       34.12       28.47      9.44 o 
   4  -3   8       41.87       59.42     14.97 o 
   5  -3   8      107.28      104.98     17.55 o 
  -5  -2   8       18.75       12.96      9.60 o 
  -4  -2   8        8.00        5.20     13.88 o 
  -3  -2   8       40.31       36.39      8.29 o 
  -2  -2   8        6.18       -2.85      7.70 o 
  -1  -2   8        0.32        2.55      8.01 o 
   0  -2   8      105.41      103.57     10.05 o 
   1  -2   8      319.62      292.57     11.99 o 
   2  -2   8      197.34      175.87     10.69 o 
   3  -2   8       47.77       35.02      8.33 o 
   4  -2   8      129.78      136.33     16.28 o 
   5  -2   8       67.59       71.85     15.37 o 
   6  -2   8        6.03        6.57     13.73 o 
  -5  -1   8        5.09      -11.56     19.43 o 
  -4  -1   8        6.37        4.84     12.85 o 
  -3  -1   8       52.10       49.27      8.29 o 
  -2  -1   8      108.85      105.07      8.26 o 
  -1  -1   8        8.96        5.95      6.52 o 
   0  -1   8      403.39      378.91     16.85 o 
   1  -1   8      428.21      437.33     14.97 o 
   2  -1   8        7.43        3.73      5.88 o 
   3  -1   8       32.05       27.41      6.98 o 
   4  -1   8       30.72       23.94      8.36 o 
   6  -1   8       77.20       83.44     15.61 o 
   7  -1   8        6.42       11.46     14.74 o 
  -5   0   8        1.75      -10.92     19.36 o 
  -4   0   8       26.59       31.14      8.88 o 
  -3   0   8       12.33       15.49      7.76 o 
  -2   0   8        1.59       -0.35      6.56 o 
  -1   0   8       10.69        6.53      5.87 o 
   0   0   8       47.76       44.07      5.56 o 
   1   0   8      223.87      224.27     10.05 o 
   2   0   8      836.64      794.57     22.08 o 
   3   0   8       15.26       14.75      6.60 o 
   4   0   8      673.21      648.18     21.57 o 
   5   0   8      342.78      376.14     17.56 o 
   6   0   8      103.67      113.22     15.81 o 
   7   0   8       17.20       14.57     13.30 o 
  -5   1   8        0.73      -28.57     22.98 o 
  -4   1   8        0.90       11.56     18.76 o 
  -3   1   8       56.14       64.02     12.39 o 
  -2   1   8       56.41       69.30      8.93 o 
  -1   1   8        6.73        4.13      5.05 o 
   0   1   8      457.13      437.72     11.85 o 
   1   1   8     1669.69     1574.50     27.43 o 
   2   1   8      684.04      644.34     25.86 o 
   3   1   8      154.24      158.36     10.42 o 
   4   1   8      207.79      188.90     13.93 o 
   5   1   8       97.46      103.43     14.22 o 
   6   1   8      344.59      358.85     23.92 o 
   7   1   8        0.43        5.33     12.86 o 
   8   1   8       18.63       12.96     15.14 o 
  -4   2   8        4.87      -10.45     21.20 o 
  -3   2   8      129.35      166.98     21.74 o 
  -2   2   8       49.32       55.14      8.89 o 
  -1   2   8       15.73        6.43      5.69 o 
   0   2   8      170.74      148.93      7.70 o 
   1   2   8      377.74      360.64     13.12 o 
   2   2   8      613.00      579.00     12.46 o 
   3   2   8      542.31      491.65     11.51 o 
   4   2   8     1328.92     1290.66     34.46 o 
   5   2   8      340.65      316.83     17.65 o 
   6   2   8       77.68       93.66     14.27 o 
   7   2   8       19.61       18.26     12.90 o 
   8   2   8      117.62      116.67     19.03 o 
  -4   3   8        3.53       -5.16     20.40 o 
  -3   3   8       25.16       11.42     19.86 o 
  -2   3   8       31.82       42.81     16.48 o 
  -1   3   8       14.26       15.15      6.70 o 
   0   3   8       81.34       88.02      6.89 o 
   1   3   8      833.44      819.36     35.17 o 
   2   3   8      683.42      617.40     18.94 o 
   3   3   8       91.19       81.96      5.35 o 
   4   3   8     1668.87     1637.26     29.61 o 
   5   3   8      500.41      518.16     26.66 o 
   6   3   8       92.10      103.14     14.04 o 
   7   3   8        0.95        4.76     11.82 o 
   8   3   8       27.34       34.74     14.50 o 
  -3   4   8       47.28       66.62     24.35 o 
  -2   4   8      170.12      186.85     15.96 o 
  -1   4   8        0.20        2.73      8.90 o 
   0   4   8      342.54      322.75     24.94 o 
   1   4   8      439.82      394.81     15.22 o 
   2   4   8      190.49      159.20     10.97 o 
   3   4   8       68.99       51.14      7.94 o 
   4   4   8      177.69      162.02     15.68 o 
   5   4   8     1413.14     1311.35     29.48 o 
   6   4   8        4.35        9.78      6.71 o 
   8   4   8       52.36       27.40     15.11 o 
   9   4   8        2.59       11.15     16.04 o 
  -3   5   8        3.70       10.45     24.02 o 
  -2   5   8       52.85       61.57     13.39 o 
  -1   5   8        5.46       11.65     10.94 o 
   0   5   8        9.83       21.65      9.37 o 
   1   5   8      331.66      312.89     21.61 o 
   2   5   8      491.73      470.69     26.23 o 
   3   5   8       67.24       67.70     12.39 o 
   4   5   8      203.12      205.03     18.32 o 
   5   5   8      363.56      372.98     22.95 o 
   6   5   8       33.34       16.96      6.78 o 
   7   5   8      108.81      125.87     12.64 o 
   8   5   8       47.47       75.46     13.29 o 
   9   5   8        0.79      -25.28     22.90 o 
  -2   6   8       36.47       40.15     24.67 o 
  -1   6   8       71.50       77.52     14.09 o 
   0   6   8       85.18       85.85     15.98 o 
   1   6   8      408.54      375.23     25.49 o 
   2   6   8       89.12       77.81     14.17 o 
   3   6   8       17.40       16.78     11.72 o 
   4   6   8       19.22       27.00     12.19 o 
   5   6   8      197.70      206.10     20.23 o 
   6   6   8       47.68       55.17     13.57 o 
   7   6   8       33.70       16.01     14.40 o 
   8   6   8       13.23       -5.16     14.97 o 
   9   6   8       19.77       38.61     12.58 o 
  -1   7   8        9.87        3.62     18.76 o 
   0   7   8        1.28       29.01     15.58 o 
   1   7   8       84.16       97.07     16.85 o 
   2   7   8      141.97      161.42     18.66 o 
   3   7   8       45.20       26.13     13.70 o 
   4   7   8       16.98       28.87     14.07 o 
   5   7   8      116.52      142.93     18.49 o 
   6   7   8      111.88      134.25     18.16 o 
   7   7   8        1.95        0.37     15.01 o 
   8   7   8       10.56       -1.34     15.88 o 
   1   8   8      185.01      186.11     21.44 o 
   2   8   8      203.24      213.71     23.62 o 
   3   8   8        0.31        8.61     15.21 o 
   4   8   8       21.14       26.40     15.91 o 
   5   8   8        1.56       -2.14     14.81 o 
   6   8   8       12.96       15.21     15.74 o 
   7   8   8        0.40       -1.78     15.04 o 
   8   8   8        6.28       -5.02     15.51 o 
   3   9   8        4.77       18.96     17.35 o 
   4   9   8        1.55       -9.08     16.38 o 
   5   9   8       14.12       11.52     17.08 o 
   6   9   8       23.76       47.00     18.69 o 
   7   9   8       25.68       58.18     20.57 o 
  -3  -5   9        6.49       -5.56     11.39 o 
  -2  -5   9        0.16        7.67     11.15 o 
  -1  -5   9        9.73       -5.46      9.78 o 
   0  -5   9       20.95       17.82     11.96 o 
   1  -5   9        0.21        3.45     12.76 o 
  -4  -4   9        1.91        5.63     12.26 o 
  -3  -4   9        0.25        1.71     10.92 o 
  -2  -4   9       10.64        7.50      9.71 o 
  -1  -4   9        5.73       -7.10      9.01 o 
   0  -4   9       12.86       29.14     10.92 o 
   1  -4   9       49.55       49.11     12.73 o 
   2  -4   9        5.95       -2.85      9.36 o 
   3  -4   9       43.63       38.66     14.34 o 
  -4  -3   9        5.32       -6.46     11.49 o 
  -3  -3   9        1.33        4.99     10.15 o 
  -2  -3   9        8.17        2.11      9.98 o 
  -1  -3   9       27.02       27.67     10.45 o 
   0  -3   9      226.11      224.36     14.60 o 
   1  -3   9       49.04       30.52     10.75 o 
   2  -3   9        0.91        6.57      8.53 o 
   3  -3   9      141.32      168.27     23.38 o 
   4  -3   9        9.72       10.25     13.37 o 
  -5  -2   9        0.14       -0.04     13.53 o 
  -4  -2   9       17.90       16.89     20.00 o 
  -3  -2   9       38.64       45.09     11.72 o 
  -2  -2   9        2.23        3.22      9.11 o 
  -1  -2   9      101.43      107.39     12.33 o 
   0  -2   9       65.86       62.81     10.15 o 
   1  -2   9        0.73       -1.81      9.35 o 
   2  -2   9       61.66       59.91      8.36 o 
   3  -2   9      115.12      127.04     11.31 o 
   4  -2   9      174.27      198.00     20.40 o 
   5  -2   9       42.65       52.02     15.27 o 
  -5  -1   9        0.06      -12.46     20.70 o 
  -4  -1   9        2.24       -3.76      9.19 o 
  -3  -1   9        0.10       -7.01     11.61 o 
  -2  -1   9        2.31       -2.78      9.71 o 
  -1  -1   9        2.87        9.45      8.44 o 
   0  -1   9      576.01      558.56     23.55 o 
   1  -1   9      121.04      126.01      9.69 o 
   2  -1   9       57.52       62.63      8.16 o 
   3  -1   9      301.75      323.80     15.37 o 
   4  -1   9      615.19      589.24     21.53 o 
   5  -1   9        9.15        6.33     12.06 o 
   6  -1   9       11.25        9.28     14.27 o 
  -4   0   9        1.96      -24.42     17.52 o 
  -3   0   9       32.06       33.57      9.13 o 
  -2   0   9        0.50       -3.31     10.50 o 
  -1   0   9      340.32      351.41     19.13 o 
   0   0   9      986.52      990.56     35.51 o 
   1   0   9      153.68      159.92      9.79 o 
   2   0   9       42.35       46.34      7.30 o 
   3   0   9       95.75       88.37      9.16 o 
   4   0   9      357.55      367.08     16.29 o 
   5   0   9       71.48       74.80     15.32 o 
   6   0   9        0.61      -14.37     12.19 o 
   7   0   9       53.07       46.69     15.07 o 
  -4   1   9       22.09       48.24     21.71 o 
  -3   1   9       17.22       19.80     10.22 o 
  -2   1   9        2.44        2.34      8.73 o 
  -1   1   9       43.17       47.70     11.66 o 
   0   1   9      235.54      236.09     16.51 o 
   1   1   9      746.63      749.00     21.63 o 
   2   1   9      346.10      314.99     10.21 o 
   3   1   9      149.89      144.97     10.77 o 
   4   1   9      520.24      506.57     19.10 o 
   5   1   9      117.72      118.05     11.59 o 
   6   1   9      119.05       85.68     15.07 o 
   7   1   9       85.94       84.01     16.55 o 
  -4   2   9        1.52        0.94     21.67 o 
  -3   2   9        9.95       30.58     18.36 o 
  -2   2   9        9.72        8.52      9.38 o 
  -1   2   9       50.93       53.32      8.83 o 
   0   2   9      475.80      463.87     16.39 o 
   1   2   9      229.87      221.83     11.52 o 
   2   2   9      407.92      367.31     14.01 o 
   3   2   9     1106.95     1052.03     20.44 o 
   4   2   9      423.60      441.12     17.49 o 
   5   2   9       74.02       86.08     10.69 o 
   6   2   9        3.61       -5.19     10.92 o 
   7   2   9       13.56        6.73     13.20 o 
   8   2   9       48.16       47.30     16.41 o 
  -3   3   9       35.80       58.85     22.51 o 
  -2   3   9        5.05        1.71     16.75 o 
  -1   3   9      156.04      171.85     10.42 o 
   0   3   9      197.19      189.17     10.21 o 
   1   3   9      261.12      252.71     12.90 o 
   2   3   9       11.54        2.99      6.83 o 
   3   3   9      623.66      577.97     19.04 o 
   4   3   9        9.28        5.85      4.49 o 
   5   3   9      422.39      449.39     14.59 o 
   6   3   9        7.88        8.88     11.05 o 
   7   3   9       38.33       34.23     13.80 o 
   8   3   9       11.47       20.57     15.27 o 
  -3   4   9        8.72       11.56     23.28 o 
  -2   4   9        7.06       -5.69     18.59 o 
  -1   4   9       15.24       22.70     10.43 o 
   0   4   9      150.05      164.77     10.05 o 
   1   4   9      360.50      375.59     15.99 o 
   2   4   9       70.54       64.96      8.88 o 
   3   4   9      333.22      315.81     31.20 o 
   4   4   9      153.26      154.79     16.04 o 
   5   4   9       21.27       10.26      5.86 o 
   6   4   9       41.49       45.22      8.22 o 
   7   4   9        4.52        8.12     13.63 o 
  -2   5   9       15.78       51.72     22.51 o 
  -1   5   9       66.07       74.30     17.52 o 
   0   5   9      165.23      176.82     11.01 o 
   1   5   9       31.02       38.46      8.57 o 
   2   5   9        9.11        7.37     10.82 o 
   3   5   9      106.69      100.46     14.07 o 
   4   5   9      160.98      155.76     17.89 o 
   5   5   9       67.73       68.40     13.23 o 
   6   5   9      237.50      214.31     19.96 o 
   7   5   9       20.17       12.07      8.23 o 
   8   5   9        8.28       19.56     19.93 o 
  -1   6   9       17.63       34.65     25.64 o 
   0   6   9       56.99       71.65     15.88 o 
   1   6   9      119.34      146.01     17.85 o 
   2   6   9      115.24      104.01     16.21 o 
   3   6   9        0.84        1.11     11.92 o 
   4   6   9      426.89      471.97     28.64 o 
   5   6   9      118.20      121.26     16.55 o 
   6   6   9       22.95       28.81     13.26 o 
   7   6   9       12.48       19.53     13.73 o 
   8   6   9        5.07       -0.90     16.61 o 
   0   7   9      197.05      195.49     23.48 o 
   1   7   9      106.78      120.92     19.70 o 
   2   7   9        6.61       -2.88     13.40 o 
   3   7   9        0.67        4.15     13.33 o 
   4   7   9       50.31       55.30     16.08 o 
   5   7   9       28.32       42.27     15.31 o 
   6   7   9       58.18       66.86     16.78 o 
   7   7   9        0.20        1.78     14.17 o 
   8   7   9       45.40       36.41     16.48 o 
   1   8   9       10.96       29.08     18.02 o 
   2   8   9       24.72       31.96     17.12 o 
   3   8   9        0.88        4.49     15.74 o 
   4   8   9       54.11       63.11     18.22 o 
   5   8   9      263.52      215.55     25.49 o 
   6   8   9       12.15       11.96     16.48 o 
   7   8   9        1.03        5.86     15.61 o 
   4   9   9       37.64       45.52     18.69 o 
   5   9   9       45.69       54.33     19.06 o 
  -3  -4  10        0.01       -9.95     11.82 o 
  -2  -4  10       23.51       35.44     12.53 o 
  -1  -4  10       26.55       25.19     11.09 o 
   0  -4  10       62.04       48.47     12.83 o 
   1  -4  10       18.56       17.95     12.66 o 
   2  -4  10       27.92       24.02     16.78 o 
  -3  -3  10        0.13        8.84     11.19 o 
  -2  -3  10       18.36       13.20     11.59 o 
  -1  -3  10        5.90       -6.00      9.55 o 
   0  -3  10       22.81       14.24     11.12 o 
   1  -3  10       15.44       21.64     11.99 o 
   2  -3  10       35.38       57.41     15.78 o 
   3  -3  10       75.04       85.50     12.42 o 
   4  -3  10       11.44       -7.74     14.70 o 
  -4  -2  10        0.82       10.65     12.80 o 
  -3  -2  10        0.82        1.91     11.82 o 
  -2  -2  10      139.22      132.91     13.73 o 
  -1  -2  10       30.87       27.94     10.42 o 
   0  -2  10       15.78       10.08      9.31 o 
   1  -2  10        0.09       12.70     12.36 o 
   2  -2  10      400.70      414.24     17.09 o 
   3  -2  10      142.30      172.78     18.52 o 
   4  -2  10        4.09       19.19     14.20 o 
   5  -2  10        0.44        8.94     13.93 o 
  -4  -1  10        3.49       -4.69     12.13 o 
  -3  -1  10        7.58       17.65     10.85 o 
  -2  -1  10      178.55      156.43     14.27 o 
  -1  -1  10      238.55      208.72     15.17 o 
   0  -1  10        9.32       13.53     10.48 o 
   1  -1  10        9.62       -2.24      9.88 o 
   2  -1  10       82.58       92.75     12.16 o 
   3  -1  10       56.02       62.70     10.16 o 
   4  -1  10       69.20       76.59     11.25 o 
   5  -1  10        1.82        2.08     12.76 o 
   6  -1  10       26.92       29.54     15.44 o 
  -3   0  10        0.06        7.80     13.43 o 
  -2   0  10       12.32       12.03     12.93 o 
  -1   0  10      143.02      150.50     14.50 o 
   0   0  10       98.51       94.36     13.83 o 
   1   0  10       17.60       14.69      4.54 o 
   2   0  10      178.20      169.04     11.49 o 
   3   0  10      423.78      424.39     17.30 o 
   4   0  10       19.81       25.68      9.54 o 
   5   0  10       52.92       39.83     11.04 o 
   6   0  10       93.16       74.97     16.11 o 
  -3   1  10        0.03       11.89     13.23 o 
  -2   1  10       13.43        2.91     11.29 o 
  -1   1  10      119.92      139.95     14.64 o 
   0   1  10        7.20        3.08     11.66 o 
   1   1  10      283.33      278.72     13.22 o 
   2   1  10      263.67      259.92      9.53 o 
   3   1  10      169.23      196.06     12.43 o 
   4   1  10      123.71      148.13     12.85 o 
   5   1  10       26.09       27.72     10.60 o 
   6   1  10       35.17       40.20     11.37 o 
   7   1  10       46.62       61.70     17.59 o 
  -3   2  10        8.36       -8.58     19.46 o 
  -2   2  10       22.26       41.64     14.07 o 
  -1   2  10       90.35       92.55     15.27 o 
   0   2  10       76.93       77.51     14.30 o 
   1   2  10       11.14        3.08      7.28 o 
   2   2  10      129.25      115.96      9.60 o 
   3   2  10      475.53      472.13     12.14 o 
   4   2  10      129.35      120.65     16.48 o 
   5   2  10        6.08        3.21      9.02 o 
   6   2  10       99.96       88.77     15.21 o 
   7   2  10       38.49       49.98     15.31 o 
  -3   3  10        0.39        4.96     22.31 o 
  -2   3  10        0.65       -5.76     19.33 o 
  -1   3  10       30.08       22.78     13.26 o 
   0   3  10      263.13      280.55     14.32 o 
   1   3  10        6.91        5.25      7.83 o 
   2   3  10      120.31      118.04     10.44 o 
   3   3  10       66.90       78.38     12.01 o 
   4   3  10       33.86       39.01      5.69 o 
   5   3  10        5.63       -5.20      6.05 o 
   7   3  10       78.36       85.42     16.68 o 
   8   3  10       36.36       49.74     16.98 o 
  -2   4  10       13.39       52.05     20.94 o 
  -1   4  10       22.58       26.13     18.26 o 
   0   4  10       74.90       84.07     10.68 o 
   1   4  10        2.44        9.39      8.47 o 
   2   4  10       22.89       20.64      9.31 o 
   3   4  10      164.75      187.15     12.63 o 
   4   4  10      822.05      760.57     24.22 o 
   5   4  10       70.71       73.25      7.12 o 
   6   4  10        2.60       -6.03      7.20 o 
   7   4  10      131.14      246.57     18.29 o 
   8   4  10       18.01       97.74     76.98 o 
  -1   5  10       18.64       27.90     20.94 o 
   0   5  10      135.49      176.69     20.57 o 
   1   5  10      260.53      217.10     14.61 o 
   2   5  10       64.52       64.76     10.73 o 
   3   5  10      322.75      342.60     24.29 o 
   4   5  10      274.50      278.56     22.07 o 
   5   5  10       32.48       30.88     12.66 o 
   6   5  10        1.61       -3.35     11.39 o 
   7   5  10       15.17       13.14      9.22 o 
   8   5  10       18.07       26.64     16.08 o 
   0   6  10       74.11       69.40     17.08 o 
   1   6  10       44.76       46.79     16.82 o 
   2   6  10       16.05       22.95     13.63 o 
   3   6  10       86.49      110.34     17.12 o 
   4   6  10      225.84      232.00     22.54 o 
   5   6  10       45.23       34.84     14.30 o 
   6   6  10       23.17       31.99     14.40 o 
   7   6  10      108.20      108.50     18.39 o 
   8   6  10       43.17       42.31     20.50 o 
   1   7  10       28.34       44.89     16.88 o 
   2   7  10        0.91       -6.80     14.34 o 
   3   7  10      319.72      303.88     26.46 o 
   4   7  10      232.83      232.06     24.52 o 
   5   7  10       47.47       50.04     16.25 o 
   6   7  10       33.61       32.93     16.21 o 
   7   7  10       21.83       18.16     15.98 o 
   3   8  10       77.24       79.59     19.33 o 
   4   8  10       58.92       59.26     18.32 o 
   5   8  10       20.56       21.71     17.28 o 
   6   8  10        2.31        0.20     16.82 o 
  -2  -3  11        3.43        3.12     12.19 o 
  -1  -3  11       22.34       12.46     12.26 o 
   0  -3  11       36.37       43.65     13.13 o 
   1  -3  11       57.55       59.86     14.30 o 
   2  -3  11       45.65       35.98     14.54 o 
  -2  -2  11        3.65       -2.41     12.39 o 
  -1  -2  11        0.35        5.36     11.59 o 
   0  -2  11        1.31        5.43     11.79 o 
   1  -2  11        0.77       11.99     12.23 o 
   2  -2  11       31.77       31.55     13.30 o 
   3  -2  11       18.94       29.21     10.90 o 
   4  -2  11        1.58       -5.59     14.47 o 
  -3  -1  11        5.98        7.57     15.48 o 
  -2  -1  11       94.21       90.61     16.58 o 
  -1  -1  11       16.82        1.61     12.29 o 
   0  -1  11        1.58       10.58     13.03 o 
   1  -1  11       77.19       69.07     13.33 o 
   2  -1  11      112.28       99.79     16.21 o 
   3  -1  11       19.03       22.89     11.27 o 
   4  -1  11       58.86       42.57     11.08 o 
   5  -1  11       28.54       34.13     15.24 o 
  -3   0  11        1.62        9.28     14.87 o 
  -2   0  11        9.47       15.48     14.30 o 
  -1   0  11       11.85       -1.74     13.77 o 
   0   0  11        3.14        2.85     11.62 o 
   1   0  11       43.60       37.48     12.29 o 
   2   0  11      104.50      121.29     16.38 o 
   3   0  11      121.19      125.05     11.91 o 
   4   0  11        9.47       19.15      9.90 o 
   5   0  11       19.41       28.13     11.42 o 
   6   0  11       94.52      107.09     18.32 o 
  -2   1  11       11.96       26.46     14.74 o 
  -1   1  11        3.41        7.84     13.77 o 
   0   1  11      261.31      238.70     17.92 o 
   1   1  11       25.31       37.11     12.86 o 
   2   1  11       72.40       68.00      6.06 o 
   3   1  11      239.36      218.78      9.03 o 
   4   1  11        2.13       -4.61      8.67 o 
   5   1  11      106.27      113.54     13.08 o 
   6   1  11       14.93       16.50     18.89 o 
  -2   2  11       29.29       41.84     15.91 o 
  -1   2  11       55.45       65.15     15.91 o 
   0   2  11        5.57        4.99     13.70 o 
   1   2  11       15.60       10.36     13.11 o 
   2   2  11      171.06      183.49     12.16 o 
   3   2  11       98.32       98.82      6.73 o 
   4   2  11        6.80        2.04      5.60 o 
   5   2  11       42.61       45.77     10.57 o 
   6   2  11      121.82      115.92     13.72 o 
   7   2  11       73.46       69.04     17.12 o 
  -1   3  11       30.47       54.30     16.04 o 
   0   3  11       14.15       34.57     16.25 o 
   1   3  11        9.58        6.87     14.92 o 
   2   3  11      438.05      466.03     18.26 o 
   3   3  11      320.63      313.44     16.16 o 
   4   3  11      166.07      154.37     11.16 o 
   5   3  11       86.71       90.37      7.84 o 
   6   3  11      150.13      248.65     16.26 o 
   7   3  11       28.56       28.37     15.31 o 
   0   4  11       37.39       47.50     16.98 o 
   1   4  11       19.41       13.85     10.40 o 
   2   4  11      322.52      342.38     30.47 o 
   3   4  11      191.29      193.15     14.24 o 
   4   4  11        9.54       17.11      9.51 o 
   5   4  11       12.71       20.60      6.86 o 
   6   4  11       66.25       90.28     16.21 o 
   7   4  11       56.52      146.73     16.88 o 
   0   5  11        5.98       18.52     16.68 o 
   1   5  11       20.61       27.92     10.72 o 
   2   5  11      172.22      181.89     14.17 o 
   3   5  11      153.70      160.70     21.61 o 
   4   5  11       48.87       48.10     14.24 o 
   5   5  11       18.88       20.33     13.26 o 
   6   5  11      125.64      117.87     18.09 o 
   7   5  11      122.95      174.84     13.27 o 
   1   6  11       26.54       19.36     17.42 o 
   2   6  11      169.02      158.57     20.30 o 
   3   6  11      307.61      282.78     25.26 o 
   4   6  11       10.37       19.70     14.70 o 
   5   6  11        9.84       10.12     14.74 o 
   6   6  11       29.42       32.69     15.27 o 
   7   6  11       38.90       12.49     16.08 o 
   2   7  11       56.54       60.29     19.53 o 
   3   7  11       57.84       63.51     18.36 o 
   4   7  11       13.81       13.53     16.78 o 
   5   7  11        0.11      -20.23     15.31 o 
   6   7  11       40.12       29.18     16.95 o 
   0  -2  12       10.02       17.52     14.00 o 
   1  -2  12       44.25       48.10     16.11 o 
   2  -2  12        0.95       18.19     13.93 o 
  -1  -1  12        0.22        5.83     13.80 o 
   0  -1  12       10.78       35.07     13.77 o 
   1  -1  12       43.19       35.74     15.04 o 
   2  -1  12       37.13       50.18     15.98 o 
   3  -1  12       10.15       15.01     16.41 o 
  -1   0  12        2.94        6.16     13.77 o 
   0   0  12        8.83        3.15     13.13 o 
   1   0  12       97.78       99.18     15.58 o 
   2   0  12       61.51       65.72     14.34 o 
   3   0  12        2.93       -7.47      9.59 o 
   4   0  12       22.48       13.87     10.86 o 
  -1   1  12        7.78       27.40     15.88 o 
   0   1  12       48.37       60.76     15.11 o 
   1   1  12       59.43       54.83     16.18 o 
   2   1  12       56.62       63.54     14.74 o 
   3   1  12        2.83        5.94      5.22 o 
   4   1  12       37.02       48.27     16.38 o 
   5   1  12      121.65      164.92     15.01 o 
  -1   2  12        4.34       12.66     16.25 o 
   0   2  12       30.38       20.90     15.98 o 
   1   2  12       63.37       48.54     16.58 o 
   2   2  12      285.07      276.23     15.14 o 
   3   2  12       33.11       33.50     16.48 o 
   4   2  12       70.38       77.72     14.48 o 
   5   2  12      158.31      207.77     11.77 o 
   6   2  12       54.36       88.65     23.73 o 
  -1   3  12       21.07       51.28     18.62 o 
   0   3  12       27.25        6.06     14.97 o 
   1   3  12      107.45      134.76     20.30 o 
   2   3  12       71.44       84.45     11.27 o 
   3   3  12       17.26       25.24     10.40 o 
   4   3  12       16.93       -5.60      9.23 o 
   5   3  12      102.53      119.08      8.83 o 
   6   3  12       55.63       88.92     13.62 o 
   0   4  12       20.32       26.26     18.12 o 
   1   4  12       54.08       69.10     18.86 o 
   2   4  12      122.32      143.09     13.72 o 
   3   4  12       88.27       97.97     12.47 o 
   4   4  12        2.06      -14.24      9.49 o 
   5   4  12      287.28      280.80     23.21 o 
   6   4  12       82.71      106.39     10.76 o 
   1   5  12      139.94      145.92     14.85 o 
   2   5  12      115.25      141.01     14.25 o 
   3   5  12       37.03       41.75     11.58 o 
   4   5  12        8.06       -2.18     13.53 o 
   5   5  12       83.67       93.12     18.26 o 
   6   5  12      104.73      115.70     18.49 o 
   2   6  12       48.56       64.51     18.09 o 
   3   6  12       31.40       28.00     16.58 o 
   4   6  12        0.90        9.01     15.71 o 
   5   6  12       91.33      117.61     19.73 o 
   6   6  12      285.24      296.38     26.53 o 
   1   0  13       13.72       18.83     14.81 o 
   2   0  13        0.16       -6.26     15.71 o 
   1   1  13       84.91       99.59     17.55 o 
   2   1  13        8.03       11.52     14.30 o 
   3   1  13       61.16       65.52     16.38 o 
   4   1  13      101.67      126.08      9.33 o 
   1   2  13       51.73       70.68     16.85 o 
   2   2  13       12.88       30.62     17.85 o 
   3   2  13       17.56        4.26      9.77 o 
   4   2  13       46.27       46.08      7.47 o 
   1   3  13       96.10      139.61     22.01 o 
   2   3  13       99.41      114.36     20.87 o 
   3   3  13       49.38       55.71     11.57 o 
   4   3  13      144.72      135.13     13.20 o 
   5   3  13       49.00       44.28      8.88 o 
   2   4  13       17.02       23.21     12.60 o 
   3   4  13       16.86       17.05     12.12 o 
   4   4  13      151.76      188.27     14.86 o 
   5   4  13       66.75       59.85     12.70 o 
   3   5  13        2.50      -26.88     17.92 o 
   4   5  13      264.68      339.05     27.43 o 
                                                 
